# Supplementary material for: The SlDLK2 receptor, involved in the control of arbuscular mycorrhizal symbiosis, regulates hormonal balance in roots
Source: Front Microbiol. 2024 Dec 11;15:1472449. doi: 10.3389/fmicb.2024.1472449 (PMC11668738; doi:10.3389/fmicb.2024.1472449)
Supplement: Supplementary file 2 [file Table_1.XLSX]

## Sheet: Hoja1
Supplementary Table 4. List of genes detected in the RNA-seq analysis SlDLK2 OE-I vs EV -I. Fold change gene expression values and the p-values of SlDLK2 OE roots from composite plants compared to control roots transformed with the empty vector (EV), both inoculated with the AM fungus Rhizophaus irregularis.
name	FoldChange	pvalue	description
Solyc00g005000.3	-2.07067	0.0069322	Eukaryotic aspartyl protease family protein (AHRD V3.3 *** AT3G20015.1)
Solyc00g005040.3	-2.06142	0.208292	Potassium channel (AHRD V3.3 *-* D0EM91_9ROSI)
Solyc00g005050.3	1.43427	0.00304498	UPF0664 stress-induced protein C29B12.11c (AHRD V3.3 *** A0A151ST26_CAJCA)
Solyc00g005080.2	-1.53326	0.879889	LOW QUALITY:Protein Ycf2 (AHRD V3.3 *-* YCF2_SOLLC)
Solyc00g005094.1	3.77292	0.0794688	Glucose-6-phosphate 1-dehydrogenase 3, chloroplastic (AHRD V3.3 --* G6PD3_ARATH)
Solyc00g005840.3	-1.06204	0.778431	Thioredoxin, putative (AHRD V3.3 *** B9RK57_RICCO)
Solyc00g006490.3	1.01756	0.864881	SIT4 phosphatase-associated family protein (AHRD V3.3 *** B9HQ89_POPTR)
Solyc00g006800.3	1.9363	5.63529e-05	transaldolase
Solyc00g006805.1	2.27904	0.00199959	AMP-dependent synthetase and ligase family protein (AHRD V3.3 --* AT4G05160.1)
Solyc00g006810.3	-1.30962	0.224979	FKBP-like peptidyl-prolyl cis-trans isomerase family protein (AHRD V3.3 *** AT5G13410.1)
Solyc00g006820.3	-1.68299	0.519504	Major facilitator superfamily protein (AHRD V3.3 *** A0A097PNX1_SOLLC)
Solyc00g006830.3	1.3458	0.0331076	no exine formation 1 (AHRD V3.3 *** AT5G13390.1)
Solyc00g006840.3	2.47418	0.748745	LOW QUALITY:Heat shock protein 70 (Hsp 70) family protein (AHRD V3.3 --* AT1G79920.4)
Solyc00g007010.3	1.3132	0.0499512	Phosphoinositide phosphatase family protein (AHRD V3.3 *** AT5G66020.1)
Solyc00g007060.3	1.35141	0.000710478	Kinase family protein (AHRD V3.3 *** U5GGQ9_POPTR)
Solyc00g007070.3	1.47323	1.77811e-05	Heterogeneous nuclear ribonucleoprotein, putative (AHRD V3.3 *** B9S6U9_RICCO)
Solyc00g007080.3	-1.73941	0.111362	tail-anchored protein insertion receptor WRB-like protein (AHRD V3.3 *** AT4G16444.1)
Solyc00g007090.3	1.48361	0.000810849	GPI-GlcNAc transferase complex, PIG-H component (AHRD V3.3 *** A2Q4W7_MEDTR)
Solyc00g007100.3	1.47118	2.35819e-05	Kinase family protein (AHRD V3.3 *** B9H679_POPTR)
Solyc00g007110.3	-1.3232	0.0382212	Calcium-binding EF-hand (AHRD V3.3 *** A0A103XCL1_CYNCS)
Solyc00g007130.3	-2.2915	0.512756	Amino acid transporter, putative (AHRD V3.3 *** B9S6V9_RICCO)
Solyc00g007150.3	1.11484	0.667709	LOW QUALITY:WAT1-related protein (AHRD V3.3 --* R0HAL8_9BRAS)
Solyc00g007160.2	-2.48448	0.17244	Retrovirus-related Pol polyprotein from transposon TNT 1-94 (AHRD V3.3 *-* A0A151SHE2_CAJCA)
Solyc00g007190.3	2.09185	0.154271	Phosphatase 2C family protein (AHRD V3.3 *-* U5G7W2_POPTR)
Solyc00g007195.1	1.08402	0.810226	Protein phosphatase 2C family protein (AHRD V3.3 *** AT3G51470.2)
Solyc00g007200.3	-1.55738	0.00343866	MLO-like protein (AHRD V3.3 *** A0A0V0IJD9_SOLCH)
Solyc00g007220.3	1.30879	0.278605	RING/U-box superfamily protein (AHRD V3.3 *** AT1G20823.1)
Solyc00g007260.3	-1.15177	0.41152	Ulp1 protease family protein, putative (AHRD V3.3 *-* Q6L4B6_SOLDE)
Solyc00g007270.3	1.32627	0.0694198	Eukaryotic translation initiation factor 6 (AHRD V3.3 *** M1C4H3_SOLTU)
Solyc00g007300.3	-1.13765	0.345847	Leucine-rich repeat-containing protein, putative (AHRD V3.3 *** B9T2K7_RICCO)
Solyc00g008570.2	4.76057	2.46809e-09	SPA1-related 2 (AHRD V3.3 --* AT4G11110.1)
Solyc00g008680.3	1.27793	0.0215511	Calcium-binding EF hand family protein (AHRD V3.3 *** AT5G08580.2)
Solyc00g009020.3	-1.42236	0.0043138	MALE GAMETOPHYTE DEFECTIVE 1 (AHRD V3.3 *** AT2G21870.1)
Solyc00g009030.2	1.17429	0.732105	Sugar transporter protein 8
Solyc00g009040.3	1.51275	0.401436	Polyadenylate-binding protein (AHRD V3.3 *** M1CCI5_SOLTU)
Solyc00g009050.2	-4.92964	0.0126359	UPF0544 protein C5orf45 isogeny (AHRD V3.3 *** A0A151T4T7_CAJCA)
Solyc00g009060.3	1.57591	0.00678931	Hypoxanthine-guanine phosphoribosyltransferase (AHRD V3.3 *** AT1G71750.1)
Solyc00g009070.1	1.25137	0.664226	LOW QUALITY:Transmembrane protein, putative (AHRD V3.3 *** G7ZYN0_MEDTR)
Solyc00g009080.3	-1.92192	0.000227229	Late embryogenesis abundant protein, putative (AHRD V3.3 *** A0A072VQC9_MEDTR)
Solyc00g009090.3	-1.89203	0.000660511	LRR receptor-like kinase (AHRD V3.3 *** A0A072VNN3_MEDTR)
Solyc00g009100.3	-1.77011	0.00417415	30S ribosomal protein S1 (AHRD V3.3 *** A0A072VPA0_MEDTR)
Solyc00g009110.3	-2.16552	4.52346e-05	inositol-1,4,5-triphosphate-5-phosphatase 2
Solyc00g009120.3	-1.4066	0.138246	Short-chain dehydrogenase/reductase family protein (AHRD V3.3 *** D7LXC9_ARALL)
Solyc00g009140.3	-1.42887	0.351867	NAD(P)-binding Rossmann-fold superfamily protein (AHRD V3.3 *** AT4G09750.1)
Solyc00g009141.1	-1.11062	0.42878	Microsomal signal peptidase 25 kDa subunit (AHRD V3.3 *-* G7KBX4_MEDTR)
Solyc00g010525.1	3.807	0.0921439	Tetratricopeptide repeat (TPR)-like superfamily protein (AHRD V3.3 --* AT5G46400.3)
Solyc00g011160.2	1.27328	0.431935	Glucan endo-1,3-beta-glucosidase, basic vacuolar isoform (AHRD V3.3 --* E13B_HEVBR)
Solyc00g011870.1	2.47418	0.748745	LOW QUALITY:Protein phosphatase 2C family protein (AHRD V3.3 *-* AT4G31860.1)
Solyc00g011880.3	1.07944	0.582561	Protein AIG2-like protein (AHRD V3.3 *** A0A0B0P003_GOSAR)
Solyc00g011890.3	1.44014	0.0189199	L-arabinokinase (AHRD V3.3 *** ARAK_ARATH)
Solyc00g013110.1	4.69588	0.505462	LOW QUALITY:Glutathione S-transferase U4 (AHRD V3.3 --* GSTU4_ARATH)
Solyc00g013120.3	1.57941	0.325479	LOW protein: NADH-ubiquinone oxidoreductase chain-like protein (AHRD V3.3 *-* ATMG01330.1)
Solyc00g013130.3	4.46508	0.0153553	NADH dehydrogenase subunit 2 (AHRD V3.3 *-* A0A1B4ZAZ9_IPONI)
Solyc00g013133.1	1.70626	0.213484	Caffeoyl-CoA O-methyltransferase (AHRD V3.3 --* CAMT_MESCR)
Solyc00g013137.1	2.15048	0.112135	NADH dehydrogenase subunit 2 (AHRD V3.3 *-* D5I397_CITLA)
Solyc00g013150.1	4.66558	0.33245	LOW QUALITY:U-box domain-containing protein kinase family protein (AHRD V3.3 --* AT5G61550.4)
Solyc00g013155.1	2.21493	0.00209929	Cytochrome c oxidase subunit 2 (AHRD V3.3 *-* F8K8N5_BRANA)
Solyc00g013160.2	1.76231	0.0393063	NADH dehydrogenase subunit 4 (AHRD V3.3 *-* A0A142D7X4_ORYMI)
Solyc00g013170.1	2.25978	0.694399	LOW QUALITY:myosin family protein with Dil (AHRD V3.3 --* AT5G20490.2)
Solyc00g013180.1	1.83265	0.123561	NADH-ubiquinone oxidoreductase chain 4 (AHRD V3.3 *-* A0A142I0Y7_NICSY)
Solyc00g013181.1	12.216	0.000191027	S-adenosyl-L-methionine-dependent methyltransferases superfamily protein (AHRD V3.3 --* AT1G08125.3)
Solyc00g014790.2	1.91409	0.21893	LOW QUALITY:P-loop nucleoside triphosphate hydrolase superfamily protein (AHRD V3.3 --* AT5G37165.1)
Solyc00g014800.1	1.74772	0.638626	Zinc finger family protein (AHRD V3.3 *-* B9GFF8_POPTR)
Solyc00g014810.1	2.47418	0.748745	LOW QUALITY:hypoxia-responsive family protein / zinc finger (C3HC4-type RING finger) family protein (AHRD V3.3 --* AT3G48030.2)
Solyc00g014820.2	-1.02914	0.977538	LOW QUALITY:Pentatricopeptide repeat (PPR) superfamily protein (AHRD V3.3 --* AT5G65560.3)
Solyc00g014830.3	1.82319	0.0286821	NADH dehydrogenase subunit 7 (AHRD V3.3 *** A0A0C5B9X5_9SOLA)
Solyc00g014840.1	5.03357	0.536407	LOW QUALITY:Basic-leucine zipper (bZIP) transcription factor family protein (AHRD V3.3 --* AT2G31370.7)
Solyc00g014850.1	1.3046	0.558502	LOW QUALITY:Transcription factor jumonji (jmj) family protein / zinc finger (C5HC2 type) family protein (AHRD V3.3 --* AT1G08620.4)
Solyc00g014860.1	-1.04536	0.976241	LOW QUALITY:Pectin lyase-like superfamily protein (AHRD V3.3 --* AT3G61490.5)
Solyc00g019730.2	1.96277	0.112563	Cytochrome c oxidase subunit 3 (AHRD V3.3 *** COX3_HELAN)
Solyc00g019740.1	1.91349	0.0182639	ATPase subunit 8 (AHRD V3.3 *** A0A0K1ZF72_SOLCA)
Solyc00g019750.1	4.68738	0.00110562	LOW QUALITY:transmembrane protein, putative (DUF247) (AHRD V3.3 --* AT2G28580.6)
Solyc00g019950.1	2.26605	0.00327693	NADH dehydrogenase subunit 9 (AHRD V3.3 *** ATMG00070.1)
Solyc00g019970.2	1.46642	0.696626	LOW QUALITY:protein kinase family protein (AHRD V3.3 --* AT4G12020.9)
Solyc00g019980.2	1.96179	0.542409	LOW QUALITY:FAM91 carboxy-terminus protein (AHRD V3.3 --* AT1G35220.5)
Solyc00g019990.1	1.2703	0.921619	LOW QUALITY:Leucine-rich repeat receptor-like protein kinase family protein (AHRD V3.3 --* AT2G33170.2)
Solyc00g020000.1	9.80286	0.0641031	LOW QUALITY:Mitogen-activated protein kinase (AHRD V3.3 --* A0A0E0HQW2_ORYNI)
Solyc00g020010.1	3.66583	0.00015396	LOW QUALITY:Kinesin-like calmodulin-binding protein (AHRD V3.3 --* A0A199VU23_ANACO)
Solyc00g020020.2	7.58725	0.0535695	LOW QUALITY:DEAD-box ATP-dependent RNA helicase 49 (AHRD V3.3 --* RH49_ARATH)
Solyc00g020030.1	3.5469	0.00178809	LOW QUALITY:TBP-associated factor 2 (AHRD V3.3 --* AT1G73960.3)
Solyc00g020040.1	6.4555	0.0161788	Cytochrome c biogenesis B (AHRD V3.3 *** A0A0C5ARM5_HYONI)
Solyc00g021630.1	2.30454	0.00203528	NADH-ubiquinone oxidoreductase chain 6 (AHRD V3.3 *** A0A075VXD0_CAPAN)
Solyc00g021640.3	1.85199	0.000980211	Ribosomal protein S4 (AHRD V3.3 *** A0A142I0Z6_NICSY)
Solyc00g021650.1	-1.53326	0.879889	LOW QUALITY:Tetratricopeptide repeat (TPR)-like superfamily protein (AHRD V3.3 --* AT5G09950.3)
Solyc00g022070.1	3.19704	0.12446	beta glucosidase 8 (AHRD V3.3 --* AT3G62750.4)
Solyc00g022080.1	3.65209	0.363268	30S ribosomal protein S4, chloroplastic (AHRD V3.3 --* RR4_EQUHY)
Solyc00g022090.2	2.08452	0.0916019	Formyltetrahydrofolate deformylase 1, mitochondrial (AHRD V3.3 --* PURU1_ARATH)
Solyc00g022100.1	2.13996	0.00659281	Ribosomal protein L10 (AHRD V3.3 *** E0D3E6_SOLLC)
Solyc00g022103.1	1.77823	0.00829532	Transducin family protein / WD-40 repeat family protein (AHRD V3.3 --* AT5G43930.4)
Solyc00g022107.1	2.06716	0.00216205	Ribosomal protein L2 (AHRD V3.3 *** A0A142I0Z9_NICSY)
Solyc00g023570.1	1.44001	0.655427	GDSL-like Lipase/Acylhydrolase superfamily protein (AHRD V3.3 --* AT1G75920.2)
Solyc00g023580.1	-1.53326	0.879889	Thioredoxin superfamily protein (AHRD V3.3 --* AT1G07700.4)
Solyc00g023590.2	6.57861	0.0772659	LOW QUALITY:Pectin lyase-like superfamily protein (AHRD V3.3 --* AT1G78400.1)
Solyc00g023700.2	-4.23489	0.573231	Transcription elongation factor SPT5 (AHRD V3.3 --* M4C8W3_BRARP)
Solyc00g023710.1	18.355	0.00771428	LOW QUALITY:Maturase K (AHRD V3.3 --* MATK_OPUQU)
Solyc00g024150.3	1.47639	0.0653906	Transcriptional coactivator/pterin dehydratase (AHRD V3.3 *** AT5G51110.1)
Solyc00g024160.2	1.58768	0.812041	LOW QUALITY:SBP (S-ribonuclease binding protein) family protein (AHRD V3.3 *** AT4G17680.1)
Solyc00g025290.1	2.11346	0.0138141	Alpha-1,4 glucan phosphorylase L-2 isozyme (AHRD V3.3 *-* W9S278_9ROSA)
Solyc00g025300.1	2.55563	0.639552	LOW QUALITY:transmembrane protein (AHRD V3.3 *-* AT2G07674.2)
Solyc00g025400.2	2.61283	0.0647544	LOW QUALITY:basic helix-loop-helix (bHLH) DNA-binding superfamily protein (AHRD V3.3 --* AT2G42280.3)
Solyc00g026160.3	2.47418	0.748745	Ferric reductase oxidase (AHRD V3.3 *** V9HYU8_MANES)
Solyc00g027770.3	1.29152	0.0778695	Pectinesterase (AHRD V3.3 *** A0A0V0I597_SOLCH)
Solyc00g028960.1	-1.42805	0.383116	Glutaredoxin family protein (AHRD V3.3 *** D7LTB3_ARALL)
Solyc00g030000.1	-12.6552	2.92694e-05	LOW QUALITY:Cellulose synthase (AHRD V3.3 *** A0A118J5T2_CYNCS)
Solyc00g030520.3	-1.09342	0.58528	Endoplasmic reticulum vesicle transporter protein (AHRD V3.3 *-* AT3G22290.2)
Solyc00g030820.1	-1.53326	0.879889	LOW QUALITY:Maturase K (AHRD V3.3 --* U5YV62_9POAL)
Solyc00g036320.2	1.2703	0.920409	ARID/BRIGHT DNA-binding domain-containing protein (AHRD V3.3 *-* AT1G76510.4)
Solyc00g036520.1	4.52507	0.0606924	LOW QUALITY:RNA-binding (RRM/RBD/RNP motifs) family protein (AHRD V3.3 --* AT3G10845.1)
Solyc00g036530.1	9.07959	0.221045	LOW QUALITY:P-loop containing nucleoside triphosphate hydrolases superfamily protein (AHRD V3.3 --* AT2G28290.6)
Solyc00g036968.1	3.69595	0.437582	PLATZ transcription factor family protein (AHRD V3.3 *** A0A061EE86_THECC)
Solyc00g039990.2	5.03357	0.536407	LOW QUALITY:CCA tRNA nucleotidyltransferase (AHRD V3.3 *-* W9SEV9_9ROSA)
Solyc00g042840.1	1.68494	0.0238347	LOW QUALITY:F-box family protein (AHRD V3.3 *** B9H429_POPTR)
Solyc00g042850.2	-1.53326	0.879889	GDSL esterase/lipase family (AHRD V3.3 *-* A0A151SCS9_CAJCA)
Solyc00g044555.1	4.69588	0.505462	Unknown protein (AHRD V3.3 )
Solyc00g047180.1	2.53617	0.385288	LOW QUALITY:sucrose synthase 3 (AHRD V3.3 --* AT4G02280.1)
Solyc00g047190.1	2.25645	0.709405	LOW QUALITY:Light-independent protochlorophyllide reductase subunit B (AHRD V3.3 --* A0A0G2UFA3_SELUN)
Solyc00g047200.1	1.82797	0.103924	LOW QUALITY:cytochrome b (AHRD V3.3 *-* AT2G07727.1)
Solyc00g047700.3	1.16121	0.248894	Nuclear RNA binding protein-like (AHRD V3.3 *** Q38M48_SOLTU)
Solyc00g048510.3	-1.4279	0.559739	Phloem protein 2 (AHRD V3.3 *** D0R6I7_MALDO)
Solyc00g049210.1	2.67184	0.0338459	Cytochrome c biogenesis FN (AHRD V3.3 *** A0A0C5ART5_HYONI)
Solyc00g049220.1	2.47418	0.748745	LOW QUALITY:amino acid permease 7 (AHRD V3.3 --* AT5G23810.5)
Solyc00g049520.2	-1.66543	0.176379	LOW QUALITY:NAC domain protein 13 (AHRD V3.3 --* AT1G32870.2)
Solyc00g050130.1	1.09206	0.65984	Glycosyltransferase (AHRD V3.3 *** K4C6W0_SOLLC)
Solyc00g050430.3	-1.3229	0.599069	bHLH transcription factor 073
Solyc00g052430.3	2.86272	0.00133034	Cytochrome c biogenesis FC (AHRD V3.3 *** A0A0C5B7H6_9SOLA)
Solyc00g052540.1	1.06395	0.961237	LOW QUALITY:RING/FYVE/PHD zinc finger superfamily protein (AHRD V3.3 --* AT3G02890.4)
Solyc00g052940.3	1.43452	0.511659	WAT1-related protein (AHRD V3.3 *** A0A068UX44_COFCA)
Solyc00g053440.3	-1.39006	0.126706	Bax inhibitor (AHRD V3.3 *** A0A0K1ETI6_TECGR)
Solyc00g056680.1	-1.61737	0.00428865	Alpha/beta-Hydrolases superfamily protein (AHRD V3.3 *** A0A061GB30_THECC)
Solyc00g057880.3	1.18844	0.534711	DELLA protein SLR1 (AHRD V3.3 --* SLR1_ORYSI)
Solyc00g059100.3	1.20019	0.349641	Transducin/WD40 repeat protein (AHRD V3.3 *-* G7KD13_MEDTR)
Solyc00g059500.2	1.42555	0.143536	aminoalcoholphosphotransferase (AHRD V3.3 *-* AT3G25585.4)
Solyc00g060815.1	1.16405	0.871616	Retrovirus-related Pol polyprotein from transposon TNT 1-94 (AHRD V3.3 *** A0A151SX75_CAJCA)
Solyc00g063110.3	2.15361	0.261906	Non-specific lipid-transfer protein (AHRD V3.3 *** A0A1D1ZJR4_9ARAE)
Solyc00g069880.2	2.50018	0.139372	LOW QUALITY:SET-domain containing protein lysine methyltransferase family protein (AHRD V3.3 --* AT5G43990.9)
Solyc00g069883.1	-1.53326	0.879889	senescence-associated family protein (AHRD V3.3 --* AT1G66330.2)
Solyc00g071180.3	-1.16538	0.868294	multicystatin
Solyc00g072100.3	1.27615	0.371718	Retrovirus-related Pol polyprotein from transposon TNT 1-94 (AHRD V3.3 *-* A0A151S5P0_CAJCA)
Solyc00g072800.3	1.78993	0.482569	B-block binding subunit of TFIIIC (AHRD V3.3 --* AT1G17450.3)
Solyc00g074210.2	-1.53326	0.879889	Mitochondrial import inner membrane translocase subunit tim16 (AHRD V3.3 *** A0A1D1XM35_9ARAE)
Solyc00g075030.3	-1.36131	0.796585	Retrovirus-related Pol polyprotein from transposon TNT 1-94 (AHRD V3.3 *-* A0A151T437_CAJCA)
Solyc00g075035.1	-4.76262	0.00136101	Pollen Ole e 1 allergen/extensin (AHRD V3.3 *-* A0A103YFY3_CYNCS)
Solyc00g080750.3	2.0695	0.00180181	Plastid movement impaired protein (AHRD V3.3 *** A0A072VEV4_MEDTR)
Solyc00g082150.3	-1.03379	0.726379	kinesin light chain I2I isoform
Solyc00g084650.2	1.01277	0.983076	Pentatricopeptide repeat-containing protein (AHRD V3.3 *-* A0A172CPR6_POPTO)
Solyc00g090860.2	-1.48936	0.836439	LOW QUALITY:High affinity nitrate transporter protein (AHRD V3.3 *-* Q84MZ8_TOBAC)
Solyc00g090870.3	-1.1425	0.466745	SNF1-related protein kinase regulatory subunit beta-2 (AHRD V3.3 *** A0A151TNE8_CAJCA)
Solyc00g091170.3	-1.44999	0.056995	P-loop containing nucleoside triphosphate hydrolases superfamily protein (AHRD V3.3 *** A0A061DYZ4_THECC)
Solyc00g094520.1	2.11649	0.0361885	LOW QUALITY:NADH-ubiquinone oxidoreductase chain 6 (AHRD V3.3 *-* A0A151UEX6_CAJCA)
Solyc00g094530.1	2.71891	0.0119416	LOW QUALITY:NADH-ubiquinone oxidoreductase chain 1 (AHRD V3.3 *-* NU1M_PETHY)
Solyc00g094540.1	5.62367	0.307649	Bestrophin-like protein (AHRD V3.3 --* AT3G61320.3)
Solyc00g094550.1	1.98205	0.538682	LOW QUALITY:U-box domain-containing protein 14 (AHRD V3.3 --* PUB14_ARATH)
Solyc00g095450.1	2.47418	0.748745	LOW QUALITY:ankyrin repeat family protein (AHRD V3.3 *** AT5G12320.1)
Solyc00g095860.1	-1.55848	0.179498	1-aminocyclopropane-1-carboxylate synthase (AHRD V3.3 *** Q96579_SOLLC)
Solyc00g096460.2	-5.17706	0.000945987	translation initiation factor (AHRD V3.3 *-* AT1G44780.2)
Solyc00g097960.2	-1.32667	0.579521	Heavy metal transport/detoxification superfamily protein (AHRD V3.3 --* AT4G27590.1)
Solyc00g098560.3	2.1113	5.03122e-05	GDSL esterase/lipase (AHRD V3.3 *** A0A199UQJ3_ANACO)
Solyc00g099470.1	-1.78079	0.780328	LOW QUALITY:O-Glycosyl hydrolases family 17 protein (AHRD V3.3 --* AT1G11820.1)
Solyc00g100880.3	-2.28839	0.0163718	LURP-one-like protein (AHRD V3.3 *** AT1G53875.1)
Solyc00g102400.3	-2.2951	0.071324	NBS-LRR resistance protein-like protein
Solyc00g104940.1	-2.82852	0.361372	BAX inhibitor 1 (AHRD V3.3 *-* AT5G47120.1)
Solyc00g107055.1	1.00866	0.958672	Major facilitator superfamily protein (AHRD V3.3 --* AT2G20780.2)
Solyc00g108555.1	-4.6116	0.00071335	Chaperone protein DNAj, putative (AHRD V3.3 *** B9SSK0_RICCO)
Solyc00g110870.3	1.82547	6.79562e-05	Leucine-rich repeat receptor-like protein kinase (AHRD V3.3 *** C0LGR2_ARATH)
Solyc00g112190.2	4.50161	0.404105	LOW QUALITY:Longifolia protein (AHRD V3.3 --* A0A072UUU5_MEDTR)
Solyc00g112930.3	-2.41986	0.228416	Alpha-n-acetylglucosaminidase, putative (AHRD V3.3 *-* B9R8Y6_RICCO)
Solyc00g117450.2	-4.09188	0.524992	Lateral root primordium protein-related, putative (AHRD V3.3 *-* A0A061DFV6_THECC)
Solyc00g117653.1	2.41767	0.642337	Glucose-6-phosphate isomerase, cytosolic 1 (AHRD V3.3 --* G6PI1_CLARO)
Solyc00g117655.1	2.04581	0.0300672	NADH-ubiquinone oxidoreductase chain 1 (AHRD V3.3 *-* NU1M_PETHY)
Solyc00g125990.2	2.1087	0.00640221	NADH dehydrogenase subunit 2 (AHRD V3.3 *-* A0A1C9I9Q6_9ROSI)
Solyc00g126000.1	1.52504	0.306419	NADH-ubiquinone oxidoreductase chain 2 (AHRD V3.3 *-* NU2M_BETVU)
Solyc00g126010.1	1.88587	0.128855	LOW protein: NADH-ubiquinone oxidoreductase chain-like protein (AHRD V3.3 *-* ATMG01330.1)
Solyc00g127660.3	1.73526	0.00168764	cytochrome P450, family 71, subfamily B, polypeptide 20 (AHRD V3.3 --* AT3G26180.1)
Solyc00g127670.2	-1.39924	0.270435	membrane protein (AHRD V3.3 *** AT1G26180.1)
Solyc00g127870.3	1.13461	0.418809	Phosphatidylinositol N-acetylglucosaminyltransferase subunit P (AHRD V3.3 *** A0A0B2SS56_GLYSO)
Solyc00g128870.3	1.33309	0.0435903	NUDIX hydrolase (AHRD V3.3 *** A0A118K334_CYNCS)
Solyc00g128875.1	-1.48936	0.836439	LOW QUALITY:sodium hydrogen exchanger 4 (AHRD V3.3 --* AT3G06370.1)
Solyc00g131610.2	2.28117	0.65653	Dirigent protein (AHRD V3.3 *** M1DVK6_SOLTU)
Solyc00g136260.1	-1.09059	0.892334	RING/U-box superfamily protein (AHRD V3.3 *** A0A061FKT7_THECC)
Solyc00g136560.3	-1.71111	0.195167	Alkyl transferase (AHRD V3.3 *** K7X479_SOLLC)
Solyc00g136565.1	-1.08812	0.944224	2-oxoglutarate-dependent dioxygenase-related family protein (AHRD V3.3 *** B9GL08_POPTR)
Solyc00g140060.3	-2.02415	0.000757043	Tripeptidyl-peptidase 2 (AHRD V3.3 *-* W9SA17_9ROSA)
Solyc00g141360.1	1.24728	0.54319	LOW QUALITY:Disease resistance protein (AHRD V3.3 *-* Q9SBC3_SOLLC)
Solyc00g141565.1	-1.53326	0.879889	Retrovirus-related Pol polyprotein from transposon 297 (AHRD V3.3 *-* A0A151UCY0_CAJCA)
Solyc00g142170.3	3.14318	0.00391034	Mitovirus RNA-dependent RNA polymerase (AHRD V3.3 *** ATMG01110.1)
Solyc00g143770.2	-1.30555	0.343531	ABC transporter family protein (AHRD V3.3 --* AT1G54350.1)
Solyc00g145170.2	3.14165	0.0356885	Proteinase inhibitor II (AHRD V3.3 *** Q3S493_SOLTU)
Solyc00g147570.3	1.42389	0.776581	villin 2 (AHRD V3.3 *-* AT2G41740.2)
Solyc00g147577.1	2.47418	0.748745	Phosphate transporter PHO1-like protein (AHRD V3.3 *-* A0A0B0PBG6_GOSAR)
Solyc00g153980.1	1.33499	0.820442	LOW QUALITY:jacalin-related lectin 22 (AHRD V3.3 --* AT2G39310.4)
Solyc00g154980.1	-3.4671	0.655171	Ethylene insensitive 3 family protein (AHRD V3.3 *** AT5G10120.1),Pfam:PF04873
Solyc00g156980.3	-11.156	0.121971	Glucose-methanol-choline (GMC) oxidoreductase family protein (AHRD V3.3 *-* AT1G72970.2)
Solyc00g157087.1	-3.09149	0.444039	Proteinase inhibitor II (AHRD V3.3 *-* B3F0C1_TOBAC)
Solyc00g160780.2	-1.87402	0.360883	LOW QUALITY:BnaA03g08910D protein (AHRD V3.3 --* A0A078DNF4_BRANA)
Solyc00g164580.1	-5.85362	0.17784	LOW QUALITY:phospholipase-like protein (PEARLI 4) family protein (AHRD V3.3 --* AT2G20950.9)
Solyc00g164680.2	-1.07628	0.766698	ABC transporter G family member (AHRD V3.3 *-* A0A0K9NWI5_ZOSMR)
Solyc00g167805.1	-1.49407	0.7924	Unknown protein (AHRD V3.3 )
Solyc00g170200.1	3.22678	2.45049e-09	LOW QUALITY:Sigma factor sigB regulation protein rsbQ (AHRD V3.3 *** A0A0B2Q4V2_GLYSO)
Solyc00g170210.3	2.04045	0.00153382	SGNH hydrolase-type esterase superfamily protein (AHRD V3.3 --* AT5G37690.2)
Solyc00g170515.1	2.47418	0.748745	Retrovirus-related Pol polyprotein from transposon TNT 1-94 (AHRD V3.3 *-* A0A151TAX5_CAJCA)
Solyc00g171810.3	1.73754	0.00271264	ATP synthase subunit a (AHRD V3.3 *** A0A075VV97_CAPAN)
Solyc00g174340.2	-2.57158	0.0344407	Pathogenesis-related protein 1 (AHRD V3.3 *** Q75QH2_CAPCH)
Solyc00g178340.2	-2.72915	0.00132303	SlBCAT5
Solyc00g179240.2	1.0002	0.999383	MADS-box transcription factor (AHRD V3.3 *-* Q1EMR8_PLAMJ)
Solyc00g181240.1	2.47418	0.748745	LOW QUALITY:Polygalacturonase inhibitor 1 (AHRD V3.3 --* PGIP1_ARATH)
Solyc00g181250.2	-4.23489	0.573231	LOW QUALITY:P-loop containing nucleoside triphosphate hydrolases superfamily protein (AHRD V3.3 --* AT4G09940.2)
Solyc00g183050.2	-1.68393	0.658858	Vacuolar sorting-associated protein 27 (AHRD V3.3 *-* A0A0B0NUH7_GOSAR)
Solyc00g184350.3	-1.01124	0.954959	nuclear pore complex protein-like protein (AHRD V3.3 *-* AT5G05680.1)
Solyc00g187055.1	2.47418	0.748745	Mutator-like transposase (AHRD V3.3 *-* Q9SHX1_ARATH)
Solyc00g188857.1	1.21296	0.246398	Auxin response factor (AHRD V3.3 *-* E0AD21_SOLLC)
Solyc00g201160.3	-1.28544	0.341261	Serine/threonine-protein kinase (AHRD V3.3 *-* K4BUH3_SOLLC)
Solyc00g209460.2	1.15418	0.798112	GDSL esterase/lipase (AHRD V3.3 *-* A0A0B2QVH8_GLYSO)
Solyc00g210860.1	-2.27625	0.488731	LOW QUALITY:disease resistance protein (TIR class) (AHRD V3.3 --* AT1G61100.1)
Solyc00g215560.2	-3.89589	0.0150592	glycosyl hydrolase family 10 protein / carbohydrate-binding domain-containing protein (AHRD V3.3 --* AT1G10050.3)
Solyc00g217560.1	-1.53065	0.723173	Transcription factor, TCP (AHRD V3.3 *-* A0A103Y4W6_CYNCS)
Solyc00g217960.1	2.52324	9.05728e-09	LOW QUALITY:RING/U-box superfamily protein (AHRD V3.3 *-* AT1G49200.1)
Solyc00g227860.1	-2.73308	0.0117845	UDP-glycosyltransferase (AHRD V3.3 *** A0A165XS50_DAUCA)
Solyc00g230060.2	1.5965	0.233499	LOW QUALITY:Ribonuclease H protein (AHRD V3.3 --* A0A061DZ04_THECC)
Solyc00g230070.1	2.24079	0.388083	LOW QUALITY:Photosystem II CP43 reaction center protein (AHRD V3.3 *-* PSBC_CUSEX)
Solyc00g230080.1	2.47834	0.349513	LOW QUALITY:Photosystem II D2 protein (AHRD V3.3 *-* PSBD_PLETE)
Solyc00g231780.2	2.59937	4.1671e-08	NAD(P)H-quinone oxidoreductase subunit I, chloroplastic (AHRD V3.3 *-* NDHI_NANDO)
Solyc00g233480.1	-1.06691	0.779163	ABC transporter (AHRD V3.3 *-* H1A8M9_DIOKA)
Solyc00g237680.2	1.31839	0.864749	Caffeic acid 3-O-methyltransferase (AHRD V3.3 --* COMT1_EUCGL)
Solyc00g244280.1	6.60549	0.350819	LOW QUALITY:PAS domain-containing protein tyrosine kinase family protein (AHRD V3.3 --* AT1G67890.4)
Solyc00g244290.1	2.62256	5.37626e-06	LOW QUALITY:NADH dehydrogenase subunit 2 (AHRD V3.3 *-* A0A1C9I9Q6_9ROSI)
Solyc00g244300.1	2.22536	0.00938317	LOW QUALITY:2-oxoglutarate (2OG) and Fe(II)-dependent oxygenase superfamily protein (AHRD V3.3 --* AT5G43660.5)
Solyc00g247300.3	1.21264	0.303588	Cytochrome P450 family protein (AHRD V3.3 *** B9HFW6_POPTR)
Solyc00g249900.3	4.37152	0.597944	AP-2 complex subunit alpha-1 (AHRD V3.3 *-* AP2A1_ARATH)
Solyc00g249910.2	1.08328	0.931	AP-2 complex subunit alpha (AHRD V3.3 *-* A0A151RV94_CAJCA)
Solyc00g255510.1	-1.09577	0.951576	LOW QUALITY:NAC domain-containing protein (AHRD V3.3 *-* A0A059ZXJ2_BOENI)
Solyc00g256710.2	-1.21203	0.424014	LOW QUALITY:Tetratricopeptide repeat (TPR)-like superfamily protein (AHRD V3.3 --* AT4G10840.2)
Solyc00g257110.3	-1.94089	0.200176	Plasma membrane ATPase (AHRD V3.3 *** M1AUY5_SOLTU)
Solyc00g265110.3	1.2703	0.927033	RNA-binding Nova-1 (AHRD V3.3 *-* A0A0B0MMT7_GOSAR)
Solyc00g265510.2	-2.82483	0.710825	LOW QUALITY:Protein Ycf2 (AHRD V3.3 --* A0A0C5CHC0_ACTCH)
Solyc00g272810.1	-1.28147	0.407849	Tyramine N-feruloyltransferase 4/11, putative (AHRD V3.3 *** B9T0B8_RICCO)
Solyc00g273110.2	-1.05369	0.867697	DNA ligase 4 (AHRD V3.3 --* H6URY6_NICBE)
Solyc00g278110.3	2.40549	0.563818	Fatty acid hydroxylase superfamily protein (AHRD V3.3 *-* A0A072TKE8_MEDTR)
Solyc00g281110.1	1.31839	0.864749	LOW QUALITY:inositol polyphosphate kinase 2 alpha (AHRD V3.3 --* AT5G07370.4)
Solyc00g283010.2	-2.82483	0.710825	ABC transporter family protein (AHRD V3.3 *-* U5FPJ5_POPTR)
Solyc00g286020.1	2.47418	0.748745	LOW QUALITY:calpain-type cysteine protease family (AHRD V3.3 --* AT1G55350.6)
Solyc00g286030.2	2.47418	0.748745	LOW QUALITY:Phosphoglycerate mutase family protein (AHRD V3.3 --* B6TTB7_MAIZE)
Solyc00g289230.2	-1.0756	0.797455	Serine/threonine-protein kinase (AHRD V3.3 *** M1AFX4_SOLTU)
Solyc00g294237.1	-3.17064	0.639441	carboxyl-terminal peptidase (DUF239) (AHRD V3.3 *-* AT5G18460.1)
Solyc00g309530.1	7.84218	0.0458178	LOW QUALITY:fatty acid desaturase 6 (AHRD V3.3 --* AT4G30950.1)
Solyc00g311230.2	-1.33229	0.762642	LOW QUALITY:LysM-domain containing receptor-like kinase (AHRD V3.3 --* A9DLL9_MEDTR)
Solyc00g316530.1	2.25726	0.609228	LOW QUALITY:Glutaredoxin (AHRD V3.3 --* A0A0K9PD58_ZOSMR)
Solyc00g318130.2	-2.41618	0.753668	paired amphipathic helix Sin3-like protein (AHRD V3.3 *-* AT1G10450.3)
Solyc00g320430.1	1.2703	0.924239	LOW QUALITY:Vascular endothelial growth factor receptor 2 (AHRD V3.3 --* A0A1D1YH50_9ARAE)
Solyc00g322635.1	-5.74464	1.17743e-06	MLP-like protein 28 (AHRD V3.3 *** AT1G70830.2)
Solyc01g005000.3	-4.08909	2.36666e-05	Glutamate decarboxylase (AHRD V3.3 *** B1Q3F2_SOLLC)
Solyc01g005010.3	-1.84673	0.144962	XRI1-like protein (AHRD V3.3 *** AT2G01990.2)
Solyc01g005020.3	-1.86858	9.7071e-06	plasmalemma Na+/H+ antiporter
Solyc01g005030.3	-1.11881	0.484068	MAP kinase kinase kinase 1
Solyc01g005060.3	-1.16264	0.807897	Zinc finger family protein (AHRD V3.3 *** B9HJL4_POPTR)
Solyc01g005070.3	-2.06557	0.683324	ENTH/ANTH/VHS superfamily protein (AHRD V3.3 *** AT1G68110.1)
Solyc01g005080.3	-1.51387	0.0293466	microtubule-associated protein 65-7 (AHRD V3.3 *** AT1G14690.2)
Solyc01g005090.3	-6.18819	0.000185605	Type I inositol-1,4,5-trisphosphate 5-phosphatase CVP2 (AHRD V3.3 *** A0A0B2RAB0_GLYSO)
Solyc01g005100.3	-2.54014	4.47634e-05	2-oxoglutarate (2OG) and Fe(II)-dependent oxygenase superfamily protein (AHRD V3.3 *** AT1G68080.1)
Solyc01g005110.3	1.08671	0.539363	dolichol-phosphate mannosyltransferase-like protein (AHRD V3.3 *** AT1G48140.1)
Solyc01g005120.3	1.13689	0.384386	Xyloglucan endotransglucosylase/hydrolase (AHRD V3.3 *** K4AS79_SOLLC)
Solyc01g005130.2	1.43558	0.000618094	Zinc finger protein, putative (AHRD V3.3 *** B9SNH3_RICCO)
Solyc01g005140.3	1.10948	0.594984	Cytochrome b561, eukaryote (AHRD V3.3 *** A0A124SAW4_CYNCS)
Solyc01g005160.3	1.3122	0.707038	Avr9/Cf-9 rapidly elicited protein 1
Solyc01g005170.2	-1.98654	0.485304	ENTH/ANTH/VHS superfamily protein (AHRD V3.3 *** G7LBJ2_MEDTR)
Solyc01g005180.1	2.40347	0.639173	Homeobox-leucine zipper protein HOX9, putative (AHRD V3.3 --* A0A061DUZ5_THECC)
Solyc01g005200.2	3.72663	0.288096	Zinc finger family protein (AHRD V3.3 *-* U7E1E1_POPTR)
Solyc01g005210.3	1.20395	0.170449	Trehalose-phosphate synthase 6 (AHRD V3.3 *** W8Q024_CAMSI)
Solyc01g005220.3	1.40002	0.017699	MACPF domain-containing protein (AHRD V3.3 *** A0A0B2Q4M6_GLYSO)
Solyc01g005230.3	-1.95951	0.1821	S-adenosyl-L-methionine-dependent methyltransferase superfamily protein (AHRD V3.3 *** AT5G37990.1)
Solyc01g005240.3	1.59204	0.00206449	Aspartokinase (AHRD V3.3 *** A0A0V0ILQ3_SOLCH)
Solyc01g005250.3	-1.04649	0.785195	Aspartate-semialdehyde dehydrogenase (AHRD V3.3 *** V5N8M5_PHAVU)
Solyc01g005260.3	-1.44711	0.147296	Sec14p-like phosphatidylinositol transfer family protein (AHRD V3.3 *** AT1G14820.3)
Solyc01g005270.3	-2.1206	2.28802e-05	Sec14p-like phosphatidylinositol transfer family protein (AHRD V3.3 *** AT1G14820.3)
Solyc01g005280.3	-3.67524	0.0675565	Sec14p-like phosphatidylinositol transfer family protein (AHRD V3.3 *** AT1G14820.3)
Solyc01g005290.3	-2.3859	0.250759	Sec14p-like phosphatidylinositol transfer family protein (AHRD V3.3 *-* AT1G14820.3)
Solyc01g005295.1	-1.82097	0.672482	Sec14p-like phosphatidylinositol transfer family protein (AHRD V3.3 *-* AT1G14820.3)
Solyc01g005300.3	-1.37781	0.0266001	Flavin-binding kelch domain F box protein (AHRD V3.3 *** A0A088AWQ7_SOYBN)
Solyc01g005305.1	-1.81454	0.539027	Eukaryotic aspartyl protease family protein (AHRD V3.3 --* AT4G12920.1)
Solyc01g005310.3	-3.30742	2.84466e-12	Dynamin (AHRD V3.3 *-* E5GB64_CUCME)
Solyc01g005340.3	-1.014	0.916661	Ankyrin repeat family protein (AHRD V3.3 *** B9HW17_POPTR)
Solyc01g005370.3	1.01054	0.962282	EF hand calcium-binding family protein (AHRD V3.3 *** G8A011_MEDTR)
Solyc01g005380.2	1.23942	0.435084	Unknown protein (AHRD V3.3 )
Solyc01g005385.1	1.33839	0.612051	Histone-lysine N-methyltransferase setd3 (AHRD V3.3 *** A0A0B0MR23_GOSAR)
Solyc01g005390.3	-1.18273	0.390093	Nudix hydrolase (AHRD V3.3 *** A0A061E9N4_THECC)
Solyc01g005400.3	-1.37451	0.350172	Caleosin-related family protein (AHRD V3.3 *** AT1G70670.1)
Solyc01g005410.3	-2.93944	3.06358e-08	Caleosin-related family protein (AHRD V3.3 *** AT1G70680.1)
Solyc01g005420.2	-4.61385	0.000263322	LOW QUALITY:Calcium-dependent lipid-binding (CaLB domain) family protein (AHRD V3.3 --* AT4G15740.1)
Solyc01g005430.3	-1.06124	0.618333	UBX domain-containing protein (AHRD V3.3 *** A0A0K9Q356_ZOSMR)
Solyc01g005440.3	-1.04427	0.728126	Jasmonate ZIM-domain protein 3 (AHRD V3.3 *** B2XVS2_SOLLC)
Solyc01g005460.3	-2.20222	0.000153554	Dynein light chain (AHRD V3.3 *** W9T250_9ROSA)
Solyc01g005470.3	2.06005	2.72121e-07	PLANT CADMIUM RESISTANCE 2 (AHRD V3.3 *** AT1G14870.1)
Solyc01g005480.3	-1.10727	0.419057	UPF0496 protein (AHRD V3.3 *** A0A199VAF6_ANACO)
Solyc01g005490.3	1.911	6.44918e-08	IAA-amino acid hydrolase ILR1, putative (AHRD V3.3 *** B9SWZ5_RICCO)
Solyc01g005500.3	2.69232	8.993e-12	NAD(P)-binding Rossmann-fold superfamily protein (AHRD V3.3 *** A0A061EUQ7_THECC),Pfam:PF13561
Solyc01g005510.3	1.27616	0.877214	L-ascorbate oxidase homolog (AHRD V3.3 *** ASOL_TOBAC)
Solyc01g005520.3	-1.56892	0.272092	Tetratricopeptide repeat containing protein (AHRD V3.3 *** M4Q9V8_TRIMO)
Solyc01g005530.3	1.40352	0.0915468	nuclear polyadenylated RNA-binding protein (AHRD V3.3 *** AT3G13480.2)
Solyc01g005540.3	-2.16169	6.5951e-05	Lysine--tRNA ligase (AHRD V3.3 *** K4ASC0_SOLLC)
Solyc01g005550.3	-1.82242	0.0003419	carboxyl-terminal peptidase (DUF239) (AHRD V3.3 *** AT2G44210.1)
Solyc01g005560.3	2.51111	4.41114e-09	Isocitrate dehydrogenase [NADP] (AHRD V3.3 *** IDHC_SOLTU)
Solyc01g005570.3	-1.23952	0.283668	DUF1639 family protein (AHRD V3.3 *** A0A072U1E7_MEDTR)
Solyc01g005575.1	-1.38571	0.137555	DUF1639 family protein (AHRD V3.3 *** A0A072U1E7_MEDTR)
Solyc01g005590.2	-1.33687	0.139838	Arabinogalactan peptide 14 (AHRD V3.3 *** A0A151TQT2_CAJCA)
Solyc01g005600.3	1.86633	3.00115e-08	5'-adenylylsulfate reductase-like 5 (AHRD V3.3 *** APRL5_ARATH)
Solyc01g005620.3	-1.17831	0.29595	oxoglutarate/malate translocator
Solyc01g005630.2	-1.53326	0.879889	Ethylene-responsive transcription factor (AHRD V3.3 *** W9SBA4_9ROSA)
Solyc01g005640.3	1.78613	1.08997e-06	histidine-tRNA ligase (AHRD V3.3 *** AT3G10250.5)
Solyc01g005670.3	1.40617	0.0875875	BTB/POZ domain-containing protein (AHRD V3.3 *** W9S1B2_9ROSA)
Solyc01g005680.3	-1.16473	0.527436	Cytokinin riboside 5'-monophosphate phosphoribohydrolase (AHRD V3.3 *** K4ASD4_SOLLC)
Solyc01g005690.3	-1.25242	0.140689	Calcium ion binding (AHRD V3.3 *** A0A061GR33_THECC)
Solyc01g005700.3	1.36734	0.113549	Mutator-like transposase-like protein (AHRD V3.3 *** Q9FI74_ARATH)
Solyc01g005710.2	-1.53326	0.879889	LOW QUALITY:Leucine-rich repeat receptor-like protein kinase family protein (AHRD V3.3 *-* AT4G08850.2)
Solyc01g005715.1	1.46393	0.790019	Leucine-rich repeat receptor-like protein kinase family protein (AHRD V3.3 *-* AT4G08850.1)
Solyc01g005730.3	-1.67152	0.519779	Leucine-rich repeat receptor-like protein kinase family protein (AHRD V3.3 *** AT4G08850.1)
Solyc01g005740.3	3.16376	0.489151	Unknown protein (AHRD V3.3 )
Solyc01g005755.1	1.66517	0.416283	Leucine-rich repeat receptor-like protein kinase family protein (AHRD V3.3 *-* AT2G33170.2)
Solyc01g005770.3	1.1985	0.43873	Pentatricopeptide repeat-containing family protein (AHRD V3.3 --* B9NA20_POPTR)
Solyc01g005775.1	2.337	0.313665	Leucine-rich repeat receptor-like protein kinase family protein (AHRD V3.3 *-* AT4G08850.2)
Solyc01g005790.1	1.00934	0.964534	Pentatricopeptide repeat-containing protein, putative (AHRD V3.3 *** B9SFS4_RICCO)
Solyc01g005795.1	-1.46086	0.74982	AIG2-like (avirulence induced gene) family protein (AHRD V3.3 --* AT4G31310.2)
Solyc01g005800.3	-2.3223	4.14733e-06	calmodulin-binding family protein (AHRD V3.3 *** AT3G13600.2)
Solyc01g005810.3	-2.85273	0.0142852	MAK16 protein-like protein (AHRD V3.3 *** AT1G23280.1)
Solyc01g005820.3	1.50748	0.000769435	Serine/arginine-rich-splicing factor SCL30A (AHRD V3.3 *-* A0A0M9UMR8_NICAT)
Solyc01g005830.3	-1.6394	0.016843	Glucan endo-1,3-beta-glucosidase, putative (AHRD V3.3 *-* B9T1E3_RICCO)
Solyc01g005840.3	1.94762	1.37855e-06	ubiquitin-conjugating enzyme E2 -like protein
Solyc01g005850.2	-2.47888	0.223585	LOW QUALITY:Extensin-like protein Dif54 (AHRD V3.3 *** Q43505_SOLLC)
Solyc01g005865.1	-5.74487	0.308477	Leucine-rich repeat receptor-like protein kinase family protein (AHRD V3.3 --* AT4G08850.2)
Solyc01g005880.1	-2.94335	0.468451	LOW QUALITY:Extensin-like protein Dif10 (AHRD V3.3 *** Q43504_SOLLC)
Solyc01g005890.1	-6.57147	0.303279	LOW QUALITY:NAD(P)H-quinone oxidoreductase subunit 2 B, chloroplastic (AHRD V3.3 --* NU2C2_ILLOL)
Solyc01g005895.1	-1.04337	0.932004	Transferase family protein (AHRD V3.3 *** B9H2L2_POPTR)
Solyc01g005910.3	1.23932	0.148389	Acid phosphatase/vanadium-dependent haloperoxidase-related protein (AHRD V3.3 *** AT3G12685.1)
Solyc01g005930.3	1.09074	0.544621	Lipase/lipooxygenase, PLAT/LH2 (AHRD V3.3 *** A0A118JU91_CYNCS)
Solyc01g005940.3	-16.6119	3.78287e-05	Phytoene synthase (AHRD V3.3 *** A0A0K1L5A0_MALDO)
Solyc01g005950.3	1.23389	0.0579908	Serine/threonine-protein phosphatase (AHRD V3.3 *** B9GY91_POPTR)
Solyc01g005960.3	1.42212	0.00773004	RNA helicase DEAD1
Solyc01g005970.3	1.18598	0.315736	F-box/kelch-repeat protein (AHRD V3.3 *** W9S3L7_9ROSA)
Solyc01g005980.3	1.30292	0.262259	transmembrane protein, putative (Protein of unknown function, DUF538) (AHRD V3.3 *** AT5G19860.1)
Solyc01g005990.3	-6.22433	2.50072e-05	Lipid transfer protein (AHRD V3.3 *** A0A072TPI6_MEDTR)
Solyc01g006000.3	-1.00901	0.948685	GPI mannosyltransferase 2 (AHRD V3.3 *** W9S353_9ROSA)
Solyc01g006010.3	-1.05974	0.640271	RNA-binding KH domain protein (AHRD V3.3 *** G7JA56_MEDTR)
Solyc01g006020.3	-1.08518	0.610836	6,7-dimethyl-8-ribityllumazine synthase (AHRD V3.3 *** AT3G32930.2)
Solyc01g006040.3	-1.91829	0.000861124	E3 ubiquitin-protein ligase BRE1-like 2 (AHRD V3.3 *** A0A0B0NKV7_GOSAR)
Solyc01g006050.2	-1.54049	0.145999	LOW QUALITY:Transmembrane protein 45B (AHRD V3.3 *** A0A151U0K4_CAJCA)
Solyc01g006060.3	1.2171	0.843102	Dirigent protein (AHRD V3.3 *** K4ASH2_SOLLC)
Solyc01g006080.2	-5.85049	0.354564	plant/protein (DUF789) (AHRD V3.3 *** AT1G03610.1)
Solyc01g006090.3	-1.88758	0.000602727	rRNA processing protein EBP2 (AHRD V3.3 *** B9ICW5_POPTR)
Solyc01g006100.3	-3.27355	6.55872e-07	cytosine-5 DNA methyltransferase1L
Solyc01g006110.3	-1.0405	0.782021	PP2A regulatory subunit TAP46 (AHRD V3.3 *** TAP46_ARATH)
Solyc01g006120.3	-1.01386	0.93254	Protein kinase family protein (AHRD V3.3 *** AT3G13670.1)
Solyc01g006130.3	1.03327	0.835338	Chaperone protein dnaJ (AHRD V3.3 *** B9GLJ5_POPTR)
Solyc01g006140.3	-2.50987	0.00132926	CDT1-like protein a, chloroplastic (AHRD V3.3 *** A0A0B0P9Z8_GOSAR)
Solyc01g006150.3	-1.44274	0.0399186	Metal tolerance protein (AHRD V3.3 *** D7RJ71_CARPA)
Solyc01g006160.3	1.30004	0.0614464	60S acidic ribosomal protein P1 (AHRD V3.3 *** B9IDH5_POPTR)
Solyc01g006170.3	-2.04691	1.05361e-05	rRNA processing protein EBP2 (AHRD V3.3 *** B9ICW5_POPTR)
Solyc01g006180.3	-1.35539	0.0399494	P-loop containing nucleoside triphosphate hydrolases superfamily protein (AHRD V3.3 *** AT4G10620.1)
Solyc01g006190.3	1.53859	9.92538e-06	E3 ubiquitin-protein ligase (AHRD V3.3 *** K4ASI5_SOLLC)
Solyc01g006195.1	1.35049	0.132236	histidine kinase 3 (AHRD V3.3 --* AT1G27320.1)
Solyc01g006200.3	2.75326	6.41851e-06	Reticulon-like protein B14 (AHRD V3.3 --* RTNLN_ARATH)
Solyc01g006210.3	-1.06396	0.804551	Non-structural maintenance of chromosomes element 1 (AHRD V3.3 *** A0A118K055_CYNCS)
Solyc01g006220.2	-1.54369	0.0208041	Histone-lysine N-methyltransferase (AHRD V3.3 *** A0A072UKT3_MEDTR)
Solyc01g006230.3	1.40159	0.000989171	Cysteine protease ATG4B, putative (AHRD V3.3 *** B9STA6_RICCO)
Solyc01g006240.3	1.24092	0.55989	Mannose-binding lectin superfamily protein (AHRD V3.3 *** AT1G05760.2)
Solyc01g006250.2	1.03114	0.89563	F-box family protein (AHRD V3.3 --* AT1G67390.1)
Solyc01g006260.3	1.42274	0.0162015	Ribonuclease P/MRP protein subunit POP5 (AHRD V3.3 *** A0A068TLU2_COFCA)
Solyc01g006270.2	3.23839	0.397017	LOW QUALITY:Receptor kinase-like protein Xa21 (AHRD V3.3 --* XA21_ORYSI)
Solyc01g006280.3	2.04552	2.30023e-08	Formate--tetrahydrofolate ligase (AHRD V3.3 *** FTHS_SPIOL)
Solyc01g006290.3	2.25978	0.694399	Peroxidase (AHRD V3.3 *** K4ASJ5_SOLLC)
Solyc01g006300.3	-3.81716	0.0822456	LECEVI1A
Solyc01g006310.3	-1.53326	0.879889	SlPeroxidase
Solyc01g006320.3	-1.78628	0.179312	Late embryogenesis abundant (LEA) hydroxyproline-rich glycoprotein family (AHRD V3.3 *** AT3G20600.1)
Solyc01g006340.3	1.13082	0.442723	Dead box ATP-dependent RNA helicase, putative (AHRD V3.3 *** B9RGT5_RICCO)
Solyc01g006350.3	1.09242	0.378306	Callose synthase-like protein (AHRD V3.3 *-* A0A072VRY1_MEDTR)
Solyc01g006360.3	-1.43727	0.0535093	glucan synthase-like 10 (AHRD V3.3 *** AT3G07160.3)
Solyc01g006370.3	1.10137	0.42893	Callose synthase (AHRD V3.3 *** K7PRK8_MAIZE)
Solyc01g006380.2	-1.00346	0.990938	U-box domain-containing protein (AHRD V3.3 *** B6V8G2_HELAN)
Solyc01g006400.3	1.32519	0.0182894	Extensin-like protein (AHRD V3.3 *** O49946_SOLTU)
Solyc01g006410.3	1.02213	0.979683	LOW QUALITY:Cysteine-rich extensin-like protein (AHRD V3.3 *** Q08198_TOBAC)
Solyc01g006430.3	1.65174	0.00118023	Fatty acid desaturase (AHRD V3.3 *** M4QSE6_9ERIC)
Solyc01g006440.2	-1.74723	0.710011	Major facilitator superfamily protein (AHRD V3.3 *** A0A061GSQ4_THECC)
Solyc01g006450.3	-1.00083	0.995755	Enoyl reductase (AHRD V3.3 *** P93062_BRANA)
Solyc01g006460.2	-6.65541	0.112651	Non-structural maintenance of chromosome element 4 (AHRD V3.3 *** A0A1D1XPL1_9ARAE)
Solyc01g006480.3	1.45216	0.00666186	alpha/beta-Hydrolases superfamily protein (AHRD V3.3 *** AT5G19630.1)
Solyc01g006490.3	1.46216	0.0195516	uncharacterized protein
Solyc01g006500.3	-1.1397	0.592256	Pentatricopeptide repeat-containing protein, putative (AHRD V3.3 *** A0A061DV75_THECC)
Solyc01g006510.3	2.02774	3.25512e-05	sorbitol related enzyme
Solyc01g006530.2	1.91475	0.0720324	Serine/threonine-protein kinase (AHRD V3.3 *** K4ASL8_SOLLC)
Solyc01g006540.3	2.38572	0.491919	lipoxygenase C
Solyc01g006545.1	-1.53326	0.879889	Leucine-rich repeat receptor-like protein kinase family protein (AHRD V3.3 *-* AT3G24240.1)
Solyc01g006580.3	-1.56405	0.134826	2-oxoglutarate-dependent dioxygenase-related family protein (AHRD V3.3 *** B9GL08_POPTR)
Solyc01g006590.2	-1.53326	0.879889	Serine/threonine-protein kinase (AHRD V3.3 *** K4ASL8_SOLLC)
Solyc01g006620.3	-1.22586	0.645371	C2 calcium/lipid-binding and GRAM domain protein (AHRD V3.3 *** A0A072ULK6_MEDTR)
Solyc01g006630.3	-1.03875	0.758404	Oxidoreductase, putative (AHRD V3.3 *** B9RI76_RICCO)
Solyc01g006640.1	-6.93211	1.68894e-10	LOW QUALITY:AMP-dependent synthetase and ligase family protein (AHRD V3.3 *** A0A061GTM3_THECC)
Solyc01g006650.2	-1.02231	0.906634	ETHYLENE INSENSITIVE 3-like 3 protein (AHRD V3.3 *** A0A0B2RCL4_GLYSO)
Solyc01g006660.2	1.11157	0.533152	Subtilisin-like protease (AHRD V3.3 *** A0A0B2PIS0_GLYSO)
Solyc01g006665.1	1.6874	0.742993	Major facilitator superfamily protein (AHRD V3.3 --* AT1G79710.3)
Solyc01g006690.3	-2.00102	0.00758629	DNA double-strand break repair rad50 ATPase (AHRD V3.3 *** A0A061GZ54_THECC)
Solyc01g006700.3	1.35078	0.0379298	Protein downstream neighbor of Son (AHRD V3.3 *** A0A0B0NFM1_GOSAR)
Solyc01g006710.3	-1.0259	0.844821	ATP-dependent RNA helicase, putative (AHRD V3.3 *** B9RL32_RICCO)
Solyc01g006720.3	-3.68265	1.84459e-06	ABC transporter family protein (AHRD V3.3 *** B9IIG9_POPTR)
Solyc01g006730.3	-1.53326	0.879889	Calcium-dependent protein kinase (AHRD V3.3 *** H6UM43_TOBAC)
Solyc01g006740.3	-1.004	0.98558	Sucrose phosphate phosphatase (AHRD V3.3 *** Q5J3N8_ACTCH)
Solyc01g006780.3	-1.34623	0.659247	LOW QUALITY:Nitrate reductase [NADH] 1 (AHRD V3.3 --* NIA1_PHAVU)
Solyc01g006790.2	1.26114	0.49024	BnaAnng41820D protein (AHRD V3.3 *** A0A078K412_BRANA)
Solyc01g006800.3	1.13432	0.236098	Methionine aminopeptidase 2 (AHRD V3.3 *** K4ASP6_SOLLC)
Solyc01g006810.3	-1.86252	0.000371755	RING/U-box superfamily protein (AHRD V3.3 --* AT5G15790.5)
Solyc01g006820.2	1.68659	0.625028	LOW QUALITY:basic helix-loop-helix (bHLH) DNA-binding superfamily protein (AHRD V3.3 --* AT5G57150.5)
Solyc01g006825.1	-2.41001	5.15446e-06	Fasciclin-like arabinogalactan protein 17 (AHRD V3.3 *** FLA17_ARATH)
Solyc01g006830.3	-2.12173	0.00970014	TPX2 (targeting protein for Xklp2) protein family (AHRD V3.3 *** AT2G35880.3)
Solyc01g006840.3	-3.47427	0.00693545	Calcium-dependent protein kinase, putative (AHRD V3.3 *** B9RL17_RICCO)
Solyc01g006850.1	-1.31979	0.475871	Pentatricopeptide repeat-containing family protein (AHRD V3.3 *** B9H9M3_POPTR)
Solyc01g006870.3	-1.54904	0.0683307	polyketide cyclase/dehydrase/lipid transport superfamily protein (AHRD V3.3 *-* AT5G06440.3)
Solyc01g006880.3	-1.38824	0.0296224	Histone-lysine N-methyltransferase (AHRD V3.3 *-* A0A0K9P7Q5_ZOSMR)
Solyc01g006890.3	-1.40924	0.00604462	EEIG1/EHBP1 N-terminal domain-containing protein (AHRD V3.3 *** A0A103XH66_CYNCS)
Solyc01g006900.3	-1.00108	0.99382	MD-2-related lipid recognition domain-containing protein / ML domain-containing protein (AHRD V3.3 *** AT3G11780.1)
Solyc01g006910.3	1.54922	0.389725	RING/U-box superfamily protein (AHRD V3.3 *** AT5G06490.1)
Solyc01g006920.3	1.1197	0.732564	Pentatricopeptide repeat-containing protein (AHRD V3.3 *** A0A0B2S1E2_GLYSO)
Solyc01g006925.1	1.63417	0.18066	Serine/threonine-protein phosphatase (AHRD V3.3 --* K4DBE7_SOLLC)
Solyc01g006930.3	-1.08282	0.560778	Nuclear transcription factor Y subunit A-10, putative (AHRD V3.3 *** A0A061EVQ6_THECC)
Solyc01g006940.3	1.41184	0.136318	RNA-binding (RRM/RBD/RNP motifs) family protein (AHRD V3.3 *** AT2G37220.1)
Solyc01g006950.3	-1.16239	0.423755	Syntaxin, putative (AHRD V3.3 *** B9SDJ9_RICCO)
Solyc01g006960.3	-1.53294	0.00183904	Trafficking protein particle complex subunit 8 (AHRD V3.3 *** A0A0B2QRW8_GLYSO)
Solyc01g006970.3	-1.01325	0.90509	RNA helicase family protein (AHRD V3.3 *** AT2G35920.2)
Solyc01g006980.3	-1.43163	0.00350427	Malonyl-CoA:Acyl carrier protein transacylase (AHRD V3.3 *** M9PMR7_LINUS)
Solyc01g006990.3	1.06521	0.596525	F-box family protein (AHRD V3.3 *** E5GBH4_CUCME)
Solyc01g006997.1	-1.53326	0.879889	Dof zinc finger protein (AHRD V3.3 *** W9S694_9ROSA)
Solyc01g007010.3	-1.07757	0.741096	U-box domain-containing family protein (AHRD V3.3 *** B9P691_POPTR)
Solyc01g007020.3	1.1533	0.701644	U-box domain-containing family protein (AHRD V3.3 *** B9IIK9_POPTR)
Solyc01g007025.1	1.07595	0.905651	U-box domain-containing family protein (AHRD V3.3 *-* B9IIK9_POPTR)
Solyc01g007030.3	1.05151	0.829409	U-box domain-containing family protein (AHRD V3.3 *** B9P691_POPTR)
Solyc01g007040.3	-1.09007	0.831589	U-box domain-containing family protein (AHRD V3.3 *-* B9P691_POPTR)
Solyc01g007050.2	-1.26787	0.564014	U-box domain-containing family protein (AHRD V3.3 *** B9IIL0_POPTR)
Solyc01g007060.3	-1.01914	0.87063	BTB/POZ domain-containing protein (AHRD V3.3 *** AT3G05675.3)
Solyc01g007070.3	1.13424	0.508798	BEL1-like homeodomain protein 1 (AHRD V3.3 *** A0A151SQ36_CAJCA)
Solyc01g007100.3	-1.68293	0.00975177	Digalactosyldiacylglycerol synthase 1 (AHRD V3.3 *** W8SVK3_TOBAC)
Solyc01g007110.3	-1.00845	0.956727	NC domain-containing protein-like protein (AHRD V3.3 *** AT5G06370.1)
Solyc01g007120.3	-1.14405	0.307613	protein serine/threonine kinase (AHRD V3.3 *** AT3G51270.4)
Solyc01g007130.3	2.12693	1.05064e-05	Receptor-like protein kinase (AHRD V3.3 *** Q58JF6_SOLPI)
Solyc01g007140.3	-1.88903	8.56063e-05	ARM repeat superfamily protein (AHRD V3.3 *** AT5G06350.2)
Solyc01g007150.3	-1.00837	0.948365	Coatomer subunit beta (AHRD V3.3 *** K4AST1_SOLLC)
Solyc01g007160.3	-1.02508	0.947727	N-acetyltransferase ESCO2 (AHRD V3.3 *** A0A1D1YG22_9ARAE)
Solyc01g007170.3	-3.01144	0.00232187	C2 calcium/lipid-binding plant phosphoribosyltransferase family protein (AHRD V3.3 *** AT3G03680.1)
Solyc01g007180.3	1.25963	0.123249	Gamma-tubulin complex component (AHRD V3.3 *** K4AST4_SOLLC)
Solyc01g007190.3	-1.12583	0.385383	LOW QUALITY:UvrABC system protein A (AHRD V3.3 *** A0A1D1YSC2_9ARAE)
Solyc01g007200.2	-3.82929	0.0221054	LOW QUALITY:Integrase-type DNA-binding superfamily protein (AHRD V3.3 -** AT1G72360.3)
Solyc01g007220.3	1.91982	9.80524e-10	Late embryogenesis abundant (LEA) hydroxyproline-rich glycoprotein family (AHRD V3.3 *** AT3G52470.1)
Solyc01g007230.3	1.71012	0.000470457	Late embryogenesis abundant (LEA) hydroxyproline-rich glycoprotein family, putative (AHRD V3.3 *** A0A061F1P4_THECC)
Solyc01g007240.3	-1.53326	0.879889	LOW QUALITY:Late embryogenesis abundant (LEA) hydroxyproline-rich glycoprotein family (AHRD V3.3 *** AT2G35460.1)
Solyc01g007250.3	-1.64316	0.000424995	U3 small nucleolar ribonucleoprotein protein imp4, putative (AHRD V3.3 *** B9RGD5_RICCO)
Solyc01g007260.3	-2.25834	0.0135397	Double Clp-N motif-containing P-loop nucleoside triphosphate hydrolases superfamily protein (AHRD V3.3 *** A0A061ETP2_THECC)
Solyc01g007265.1	1.00558	0.990389	Cytokinin riboside 5'-monophosphate phosphoribohydrolase (AHRD V3.3 *-* M1BCW3_SOLTU)
Solyc01g007740.3	-1.08832	0.50162	2-Cys peroxiredoxin 2
Solyc01g007750.3	1.3145	0.223026	Mitochondrial transcription termination factor family protein (AHRD V3.3 *** AT2G36000.1)
Solyc01g007760.3	-1.19584	0.111016	Transcription factor E2F (AHRD V3.3 *** Q9LEL4_DAUCA)
Solyc01g007770.2	1.10771	0.323065	LOW QUALITY:COPII coat assembly protein SEC16, putative (AHRD V3.3 *** A0A061EUC6_THECC)
Solyc01g007780.3	1.11554	0.448475	HVA22-like protein (AHRD V3.3 *** M1BCP5_SOLTU)
Solyc01g007790.3	-1.28748	0.193239	alpha/beta-Hydrolases superfamily protein (AHRD V3.3 *** AT3G11620.8)
Solyc01g007800.3	1.2562	0.599659	ovate family protein 2
Solyc01g007810.1	-13.7306	0.0162875	LOW QUALITY:ovate family protein 3
Solyc01g007830.2	-1.45967	0.711709	Condensin complex subunit 2 (AHRD V3.3 --* CND2_ARATH)
Solyc01g007840.3	1.11319	0.572632	Polynucleotidyl transferase, ribonuclease H-like superfamily protein (AHRD V3.3 *** AT5G22250.1)
Solyc01g007850.2	-1.12141	0.553516	Pentatricopeptide repeat superfamily protein, putative (AHRD V3.3 *** A0A061F6E7_THECC)
Solyc01g007855.1	1.63151	0.00791907	Pentatricopeptide repeat (PPR) superfamily protein (AHRD V3.3 --* AT3G46870.2)
Solyc01g007860.3	1.58587	0.000196464	ubiquitin-conjugating enzyme E2 variant 1D
Solyc01g007870.3	-1.17503	0.784096	E3 ubiquitin-protein ligase (AHRD V3.3 *** AT3G11600.1)
Solyc01g007880.3	-1.87927	0.000175065	1-phosphatidylinositol-4-phosphate 5-kinase, putative (AHRD V3.3 *** B9S7B0_RICCO)
Solyc01g007890.2	-8.19571	0.000529794	Zinc finger protein, putative (AHRD V3.3 *-* B9S7A8_RICCO)
Solyc01g007895.1	-3.59846	0.00389027	basic helix-loop-helix (bHLH) DNA-binding superfamily protein (AHRD V3.3 *-* AT1G31050.6)
Solyc01g007900.3	2.05934	1.93126e-08	Tobamovirus multiplication 1 homolog (AHRD V3.3 *** Q402F2_SOLLC)
Solyc01g007910.3	1.38239	0.00776717	succinyl-CoA ligase alpha 1 subunit
Solyc01g007920.2	1.54828	0.0415222	Isochorismatase hydrolase family protein (AHRD V3.3 *** G7IBE1_MEDTR)
Solyc01g007930.3	1.57514	0.00425041	F-box family protein (AHRD V3.3 *** AT1G70590.1)
Solyc01g007950.3	-1.53326	0.879889	Peroxidase (AHRD V3.3 *** K4ASZ3_SOLLC)
Solyc01g007955.1	-1.53156	0.12451	alpha/beta-Hydrolases superfamily protein (AHRD V3.3 *** AT1G10740.4)
Solyc01g007960.3	-1.48115	0.0404362	Kinase family protein (AHRD V3.3 *-* B9HTV7_POPTR)
Solyc01g008000.3	1.46025	0.00183653	ADP-ribosylation factor (AHRD V3.3 *** ARF_VIGUN)
Solyc01g008010.3	-1.1327	0.558193	OBP32pep protein, putative (Domain of unknown function DUF220) (AHRD V3.3 *** AT1G23600.1)
Solyc01g008020.3	2.03166	9.53041e-08	Equilibrative nucleoside transporter (AHRD V3.3 *** A0A103YAP6_CYNCS)
Solyc01g008030.3	-1.35812	0.0584069	Methionine sulfoxide reductase (AHRD V3.3 --* H2ESC5_MORAL)
Solyc01g008040.1	1.46418	0.551214	LOW QUALITY:F-box protein family (AHRD V3.3 *** A0A151SU61_CAJCA)
Solyc01g008050.3	1.05648	0.836413	Trichome birefringence-like 27 (AHRD V3.3 *** A0A061E629_THECC)
Solyc01g008070.3	1.54999	1.74303e-06	Gut esterase (DUF1350) (AHRD V3.3 *** AT5G47860.1)
Solyc01g008090.3	1.38355	0.0204006	40S ribosomal protein S27 (AHRD V3.3 *-* M0TJU4_MUSAM)
Solyc01g008100.3	1.01588	0.926778	Transferase, transferring glycosyl groups, putative (AHRD V3.3 *** B9RG20_RICCO)
Solyc01g008110.3	-1.02351	0.882371	Cytochrome P450 (AHRD V3.3 *** A0A118JS81_CYNCS)
Solyc01g008115.1	-1.33629	0.668354	phosphoinositide 4-kinase gamma 7 (AHRD V3.3 --* AT2G03890.2)
Solyc01g008120.3	-1.01875	0.850342	Histone acetyltransferase (AHRD V3.3 *** A0A0U5B4W5_TOBAC)
Solyc01g008130.3	2.6627	6.91962e-24	electron protein, putative (Protein of unknown function, DUF547) (AHRD V3.3 *-* AT1G43020.1)
Solyc01g008140.3	1.72386	0.000312823	Receptor kinase (AHRD V3.3 *** A0A0K9Q671_ZOSMR)
Solyc01g008150.1	2.34767	0.384353	LOW QUALITY:cytochrome B5-like protein (AHRD V3.3 --* AT1G60660.1)
Solyc01g008160.3	-1.08351	0.610576	Tetratricopeptide repeat-containing family protein (AHRD V3.3 *** B9HVN0_POPTR)
Solyc01g008170.3	1.06917	0.453341	Zinc finger transcription factor 5
Solyc01g008180.3	-1.42455	0.0948627	Remorin family protein (AHRD V3.3 *** B9HVM6_POPTR)
Solyc01g008190.3	1.36222	0.0872384	INO80 complex subunit D-like protein (AHRD V3.3 --* AT2G31600.5)
Solyc01g008200.3	1.3251	0.0504939	INO80 complex subunit D (AHRD V3.3 *-* A0A0B0MZT7_GOSAR)
Solyc01g008220.3	-2.15955	1.00771e-05	UPF0664 stress-induced protein C29B12.11c (AHRD V3.3 *** A0A0B2PCL5_GLYSO)
Solyc01g008230.3	1.52254	0.0152576	TCP transcription factor 15
Solyc01g008240.3	1.77303	0.00288452	Sugar transporter protein 9
Solyc01g008260.3	1.01544	0.932255	E2F-associated phosphoprotein (AHRD V3.3 *** AT5G08320.1)
Solyc01g008270.3	-1.1741	0.134473	Prefoldin subunit 5 (AHRD V3.3 *** B6TVU2_MAIZE)
Solyc01g008280.3	1.43703	0.010487	Serine/threonine-protein phosphatase 2A activator (AHRD V3.3 *** K4AT26_SOLLC)
Solyc01g008290.3	-1.01734	0.904617	Dihydroorotate dehydrogenase (quinone), mitochondrial (AHRD V3.3 *** K4AT27_SOLLC)
Solyc01g008300.2	1.77105	0.0918459	HXXXD-type acyl-transferase family protein (AHRD V3.3 *** AT3G26040.1)
Solyc01g008310.3	1.12501	0.270678	Phenylalanyl-tRNA synthetase beta chain family protein (AHRD V3.3 *** B9N5I6_POPTR)
Solyc01g008320.3	-1.0187	0.8721	Biotin Carboxylase (AHRD V3.3 *** A0A0R5QP93_SALMI)
Solyc01g008340.3	-1.11562	0.33252	L19 ribosomal protein
Solyc01g008350.3	2.41673	0.636545	LOW QUALITY:DNAJ heat shock N-terminal domain-containing protein (AHRD V3.3 *-* AT1G65280.2)
Solyc01g008360.3	1.5568	2.7253e-05	RNA recognition motif (RRM) domain-containg protein
Solyc01g008370.3	1.09363	0.427246	putative 26S proteasome subunit
Solyc01g008400.3	1.34214	0.240624	mediator of RNA polymerase II transcription subunit (AHRD V3.3 --* AT1G23230.3)
Solyc01g008405.1	2.57518	0.332005	Pentatricopeptide repeat-containing protein (AHRD V3.3 *** A0A118JVH5_CYNCS)
Solyc01g008415.1	-17.6444	5.71627e-07	Defensin (AHRD V3.3 *** W8S9R7_ECLPR)
Solyc01g008420.3	-3.83284	0.0036068	Protein DETOXIFICATION (AHRD V3.3 *** K4AT40_SOLLC)
Solyc01g008430.2	-1.25319	0.921628	Ankyrin repeat family protein (AHRD V3.3 --* AT2G24600.2)
Solyc01g008440.3	-2.41463	7.36806e-05	Calcium-dependent protein kinase (AHRD V3.3 *** F8V179_HEVBR)
Solyc01g008450.1	-5.62052	0.000850779	LOW QUALITY:transmembrane protein (AHRD V3.3 --* AT5G07165.1)
Solyc01g008460.3	1.43249	0.000564272	Ferredoxin (AHRD V3.3 *** Q70SW4_DIGLA)
Solyc01g008470.3	-1.13577	0.385222	Translocation protein sec62 (AHRD V3.3 *** W9RTI5_9ROSA)
Solyc01g008480.3	-1.79021	0.00908885	Pentatricopeptide repeat-containing protein (AHRD V3.3 *** A0A103YH67_CYNCS)
Solyc01g008485.1	-1.13397	0.632988	Translocation sec62 (AHRD V3.3 *-* A0A0B0MVG2_GOSAR)
Solyc01g008490.3	1.69136	0.014457	Nuclear transcription factor Y subunit (AHRD V3.3 *-* A0A0K9P8V1_ZOSMR)
Solyc01g008493.1	1.71096	0.0624715	Nuclear transcription factor Y subunit A-1, putative (AHRD V3.3 *-* B9RID0_RICCO)
Solyc01g008497.1	1.515	0.609599	Receptor-like kinase (AHRD V3.3 *** G7I982_MEDTR)
Solyc01g008500.3	1.05718	0.897574	Receptor-like protein kinase (AHRD V3.3 *** A0A061EYK6_THECC)
Solyc01g008510.3	-17.4436	0.0525324	Photosystem II 5 kDa protein (AHRD V3.3 *** G7IWU5_MEDTR)
Solyc01g008520.3	-1.50544	0.1222	DNA repair XRCC2-like protein (AHRD V3.3 *** A0A0B0P902_GOSAR)
Solyc01g008550.3	1.97967	3.13054e-05	phenylacetaldehyde reductase 2
Solyc01g008560.3	1.01102	0.948287	NAD kinase 1 (AHRD V3.3 *** AT3G21070.2)
Solyc01g008600.3	-2.10711	1.23437e-06	Zinc finger transcription factor 6
Solyc01g008620.3	-1.164	0.639848	Beta-1,3-glucanase (AHRD V3.3 *** Q9SYX6_TOBAC)
Solyc01g008640.3	-1.08845	0.803079	Cytochrome P450 (AHRD V3.3 *** Q9AVQ2_SOLTU)
Solyc01g008650.3	-1.01028	0.977037	Cytochrome P450 (AHRD V3.3 *** Q9AVQ2_SOLTU)
Solyc01g008660.3	-1.82406	0.000862284	F-box protein (AHRD V3.3 *** W9R8S7_9ROSA)
Solyc01g008670.3	-1.1268	0.542831	Cytochrome P450 (AHRD V3.3 *-* Q9AVQ2_SOLTU)
Solyc01g008700.3	1.30934	0.0966136	Crossover junction endodeoxyribonuclease, putative (AHRD V3.3 *** A0A072UU82_MEDTR)
Solyc01g008730.3	1.48447	0.00226622	BZIP transcription factor (AHRD V3.3 *** Q9SQK1_TOBAC)
Solyc01g008760.3	1.15555	0.426161	Terpene cyclase/mutase family member (AHRD V3.3 --* U5FRE5_POPTR)
Solyc01g008770.3	-1.07025	0.552837	Rho GTPase-activating protein (AHRD V3.3 *** A0A0K9NLF4_ZOSMR)
Solyc01g008780.3	1.98477	1.0107e-05	Phospholipase A2 family protein (AHRD V3.3 *** AT4G29070.2)
Solyc01g008790.3	-4.03267	0.00455344	Non specific phospholipase C (AHRD V3.3 *** A0A0K9P3E0_ZOSMR)
Solyc01g008800.2	1.37986	0.00234918	disease resistance protein (TIR-NBS-LRR class) (AHRD V3.3 *** AT5G17680.1)
Solyc01g008820.3	1.88675	6.14934e-05	signal peptide peptidase (AHRD V3.3 *** AT2G03120.1)
Solyc01g008830.2	8.13726	0.00040785	Ascorbate oxidase (AHRD V3.3 *** X5JRX8_NICBE)
Solyc01g008840.3	-1.4125	0.0260587	Non-specific serine/threonine protein kinase (AHRD V3.3 *** A0A0V0IV59_SOLCH)
Solyc01g008870.2	5.94391	0.0221347	Protein kinase (AHRD V3.3 *-* C6ZRQ9_SOYBN)
Solyc01g008890.3	-1.23928	0.213302	Solanum lycopersicum Cytokinin Response Factor 3
Solyc01g008900.3	1.07592	0.769753	Pyridoxal-5'-phosphate-dependent enzyme family protein (AHRD V3.3 *** AT3G26115.1)
Solyc01g008910.2	1.19285	0.348787	Scarecrow-like transcription factor 3 family protein (AHRD V3.3 *** B9HP16_POPTR)
Solyc01g008920.3	-1.89528	0.235938	NAD(P)-binding Rossmann-fold superfamily protein isoform 2 (AHRD V3.3 *** A0A061GTI3_THECC)
Solyc01g008925.1	-1.1863	0.649643	NAD(P)-binding Rossmann-fold superfamily protein (AHRD V3.3 *-* AT4G31530.2)
Solyc01g008930.3	-2.19047	0.0127721	AUREA phytochromobilin synthase
Solyc01g008935.1	-7.2023	0.133924	Phytochromobilin:ferredoxin oxidoreductase isoform 2 (AHRD V3.3 --* A0A061GUH5_THECC)
Solyc01g008940.2	-1.48819	0.833459	LOW QUALITY:ATPase E1-E2 type family protein / haloacid dehalogenase-like hydrolase family protein (AHRD V3.3 --* AT1G54280.3)
Solyc01g008950.3	1.39235	0.00137942	Calmodulin 1
Solyc01g008960.3	-1.47574	0.00721334	Argonaute 4a
Solyc01g008970.3	1.04297	0.700578	RNA binding protein (AHRD V3.3 *** B6TJJ4_MAIZE)
Solyc01g008973.1	1.27134	0.595446	ABSCISIC ACID-INSENSITIVE 5-like protein 2 (AHRD V3.3 *-* W9R2G8_9ROSA)
Solyc01g008977.1	1.18132	0.425039	BZIP transcription factor (AHRD V3.3 *-* A0A072UF45_MEDTR)
Solyc01g008990.3	1.02975	0.816357	THO complex subunit 7 (AHRD V3.3 *** A0A0B0PUA3_GOSAR)
Solyc01g009000.3	1.50987	0.00564462	RING/U-box superfamily protein (AHRD V3.3 *** AT3G56580.3)
Solyc01g009010.3	1.62845	0.000142095	4-diphosphocytidyl-2-C-methyl-D-erythritol kinase
Solyc01g009015.1	2.47418	0.748745	(E)-beta-farnesene synthase (AHRD V3.3 --* FARS_ZEADI)
Solyc01g009020.3	-1.59384	0.013928	Cysteine proteinase inhibitor (AHRD V3.3 *** K4AT98_SOLLC)
Solyc01g009030.3	1.39579	0.00153085	Nuclear control of ATPase 2 (AHRD V3.3 *** A0A0B0N2X0_GOSAR)
Solyc01g009040.3	-2.36123	4.35275e-05	cyclinB1_4
Solyc01g009050.3	1.00489	0.973115	Molybdopterin biosynthesis protein CNX1 (AHRD V3.3 *** CNX1_ARATH)
Solyc01g009060.3	1.37864	0.01852	BTB-POZ and MATH domain protein (AHRD V3.3 *** B9VXZ7_CAPAN)
Solyc01g009070.3	-1.06611	0.772208	gamyb-like 1
Solyc01g009090.3	1.38258	0.00647824	Serrate RNA effector molecule-like protein (AHRD V3.3 *** A0A0B0MH79_GOSAR)
Solyc01g009100.3	1.2119	0.182153	60S ribosomal protein L30 (AHRD V3.3 *** RL30_LUPLU)
Solyc01g009120.3	1.1874	0.238995	Histone deacetylase, putative (AHRD V3.3 *** B9RRD2_RICCO)
Solyc01g009150.3	-1.14336	0.548162	Fe(3+) dicitrate transport system permease (AHRD V3.3 *** AT5G21070.1)
Solyc01g009160.2	1.2506	0.215253	harpin-induced1-like
Solyc01g009170.3	1.54874	0.0222571	EIL-EIN3/EIL
Solyc01g009180.3	1.17239	0.286032	5-methyltetrahydropteroyltriglutamate--homocysteine methyltransferase (AHRD V3.3 *** METE_CATRO)
Solyc01g009190.2	-2.70649	0.415953	Double-stranded RNA-binding protein 1 (AHRD V3.3 *** W9RGH4_9ROSA)
Solyc01g009200.3	-2.85934	0.133723	Heat shock family protein (AHRD V3.3 *-* B9MYM7_POPTR)
Solyc01g009215.1	-3.86615	0.00777868	Heat shock family protein (AHRD V3.3 *** B9HQH9_POPTR)
Solyc01g009220.3	-2.08329	0.15745	Heat shock family protein (AHRD V3.3 *-* U5GG61_POPTR)
Solyc01g009230.3	-3.07135	0.30786	sitiens
Solyc01g009235.1	-1.25282	0.319202	Aldehyde oxidase (AHRD V3.3 *** Q9FV23_SOLLC)
Solyc01g009240.3	2.47418	0.748745	Beta-glucosidase (AHRD V3.3 *-* A0A0B4PJM3_SOYBN)
Solyc01g009250.3	1.05858	0.909459	LOW QUALITY:zinc finger (CCCH-type) family protein (AHRD V3.3 --* AT2G28450.2)
Solyc01g009260.1	-3.12082	0.0507114	LOW QUALITY:ribosomal protein L5 (AHRD V3.3 *-* ATMG00210.1)
Solyc01g009270.1	-7.73732	0.233437	FAF-like protein (DUF3049) (AHRD V3.3 *-* AT5G22090.2)
Solyc01g009280.3	1.24927	0.0897926	Serine/threonine-protein phosphatase (AHRD V3.3 *** G8Z292_SOLLC)
Solyc01g009290.3	1.44303	0.00284894	Protein CLP1 homolog (AHRD V3.3 *** K4ATC5_SOLLC)
Solyc01g009300.3	1.01087	0.947894	Kinase (AHRD V3.3 *** D7LMI5_ARALL)
Solyc01g009310.3	-1.11093	0.380722	meloidogyne-induced giant cell protein DB217
Solyc01g009320.2	2.69405	0.0162403	U-box domain-containing family protein (AHRD V3.3 *** B9IIL0_POPTR)
Solyc01g009330.1	-2.82328	0.0991393	U-box domain-containing family protein (AHRD V3.3 *** B9P691_POPTR)
Solyc01g009340.3	-2.43326	0.171537	SUN-domain protein2
Solyc01g009370.2	4.27291	2.29014e-07	Cytochrome P450 (AHRD V3.3 *** A9ZT63_COPJA)
Solyc01g009380.3	1.26151	0.0458859	Nicalin (AHRD V3.3 *** A0A166DJQ4_DAUCA)
Solyc01g009390.3	1.59088	0.0124232	mRNA-decapping enzyme-like protein (AHRD V3.3 *** A0A0B2REC5_GLYSO)
Solyc01g009400.3	-38.709	0.000763358	Peroxidase (AHRD V3.3 *** K4ATD6_SOLLC)
Solyc01g009420.3	-1.05517	0.625823	UDP-apiose/xylose synthase (AHRD V3.3 *** Q2I2N3_SOLTU)
Solyc01g009430.3	1.44435	0.010654	BnaA07g13420D protein (AHRD V3.3 *** A0A078ETL1_BRANA)
Solyc01g009440.2	-1.94561	0.263525	C-repeat binding factor 1 (AHRD V3.3 *** A0A077B5X4_9ROSI)
Solyc01g009470.2	1.26543	0.0689634	Poly [ADP-ribose] polymerase (AHRD V3.3 *** K4ATE3_SOLLC)
Solyc01g009480.3	-2.38673	8.29592e-05	alpha/beta-Hydrolases superfamily protein (AHRD V3.3 *** AT3G44510.2)
Solyc01g009490.1	7.32816	1.50673e-26	LOW QUALITY:DUF4228 domain protein (AHRD V3.3 *** G7IAV0_MEDTR)
Solyc01g009500.3	-1.05426	0.758068	alpha/beta-Hydrolases superfamily protein (AHRD V3.3 *** AT3G44510.2)
Solyc01g009520.3	1.11084	0.417196	Ribosomal protein (AHRD V3.3 *** K4ATE8_SOLLC)
Solyc01g009530.1	1.2703	0.924202	LOW QUALITY:plant/protein (AHRD V3.3 *-* AT5G43400.1)
Solyc01g009565.1	-1.76553	0.678326	Leucine-rich repeat receptor-like protein kinase (AHRD V3.3 *-* Q9XGZ2_ARATH)
Solyc01g009610.3	1.33034	0.00769239	Peptidyl-prolyl cis-trans isomerase (AHRD V3.3 *** A0A0K9NN67_ZOSMR)
Solyc01g009620.3	-1.00878	0.951991	Cleavage and polyadenylation specificity factor subunit 5 (AHRD V3.3 *** A0A0K9P6H8_ZOSMR)
Solyc01g009630.3	-1.4188	0.00208611	Cleavage and polyadenylation specificity factor subunit 5 (AHRD V3.3 *** A0A0K9P6H8_ZOSMR)
Solyc01g009635.1	-2.94335	0.468451	Pectin lyase-like superfamily protein (AHRD V3.3 *** AT2G43880.1)
Solyc01g009645.1	-1.61637	0.669484	MYB-related transcription factor (AHRD V3.3 *** A0A059PSP5_SALMI)
Solyc01g009670.3	1.41498	0.283019	Poly(A) polymerase, putative (AHRD V3.3 *** B9RA84_RICCO)
Solyc01g009680.3	1.91442	0.111226	Lipoxygenase (AHRD V3.3 *** K4ATG3_SOLLC)
Solyc01g009700.2	1.38497	0.726103	Leucine-rich repeat receptor-like protein kinase family protein (AHRD V3.3 *-* AT4G08850.1)
Solyc01g009715.1	-1.50031	0.235076	RING finger protein, putative (AHRD V3.3 *** A0A061E508_THECC)
Solyc01g009750.3	1.39705	0.00464235	cysteine-rich/transmembrane domain protein A (AHRD V3.3 --* AT2G33520.1)
Solyc01g009760.3	-1.44091	0.00947686	GRAM domain protein/ABA-responsive-like protein (AHRD V3.3 *** G7KW78_MEDTR)
Solyc01g009770.3	1.12467	0.542671	ATP-dependent RNA helicase (AHRD V3.3 *** AT2G33510.1)
Solyc01g009780.3	1.47437	0.00106895	LITAF-domain-containing protein (AHRD V3.3 *** A0A0K9NQ82_ZOSMR)
Solyc01g009810.3	1.26691	0.700261	Leucine-rich repeat receptor-like kinase protein (AHRD V3.3 *-* A0A060H1D1_ELAGV)
Solyc01g009820.3	1.32577	0.0192752	Hydroxyproline-rich glycoprotein family protein, putative (AHRD V3.3 *** A0A061E526_THECC)
Solyc01g009830.3	-1.7765	0.0505679	Nucleotide/sugar transporter family protein (AHRD V3.3 *** AT4G32272.1)
Solyc01g009845.1	1.15671	0.277267	DNA-directed RNA polymerase subunit beta (AHRD V3.3 *** A0A1D1YLP0_9ARAE)
Solyc01g009860.3	-3.37716	0.012584	NAC domain protein (AHRD V3.3 *** B2ZGQ7_SOYBN)
Solyc01g009870.3	1.01088	0.969649	Glycerophosphodiester phosphodiesterase, putative (AHRD V3.3 *** B9RM92_RICCO)
Solyc01g009900.3	-2.61336	0.723802	Glutaredoxin (AHRD V3.3 *** U3RGD6_CUCSA)
Solyc01g009930.2	6.40961	0.00999763	Leucine-rich repeat receptor-like protein kinase family protein (AHRD V3.3 *-* AT4G08850.2)
Solyc01g009935.1	-2.14609	0.223372	SAUR-like auxin-responsive family protein (AHRD V3.3 *** I3T7S1_MEDTR)
Solyc01g009970.3	-1.71405	0.016208	catalytic/ hydrolase (AHRD V3.3 *** AT2G35450.1)
Solyc01g009990.3	1.15042	0.320823	Peptidyl-prolyl cis-trans isomerase (AHRD V3.3 *** K4ATJ4_SOLLC)
Solyc01g010000.3	-2.49845	1.19654e-05	ACT domain containing protein, putative, expressed (AHRD V3.3 *** Q75IY1_ORYSJ)
Solyc01g010020.3	1.4591	0.0185698	Calmodulin, putative (AHRD V3.3 *** B9RLA1_RICCO)
Solyc01g010030.3	1.53073	0.00163993	Kinase family protein (AHRD V3.3 *-* B9HIU4_POPTR)
Solyc01g010050.3	1.34282	0.0276997	S-adenosylmethionine decarboxylase proenzyme (AHRD V3.3 *** K4ATK0_SOLLC)
Solyc01g010055.1	1.00745	0.991384	S-adenosylmethionine decarboxylase uORF (AHRD V3.3 *-* Q6RUQ6_DAUCA)
Solyc01g010060.2	1.18859	0.359139	LOW QUALITY:ARM repeat superfamily protein (AHRD V3.3 --* AT5G65920.2)
Solyc01g010080.3	-1.72419	0.00042635	Potassium channel (AHRD V3.3 *** B6ECZ4_TOBAC)
Solyc01g010135.1	-1.4008	0.102737	basic helix-loop-helix (bHLH) DNA-binding superfamily protein (AHRD V3.3 *** AT1G68920.3)
Solyc01g010140.1	-1.45279	0.864307	LOW QUALITY:18S pre-ribosomal assembly protein gar2-like protein (AHRD V3.3 *** AT2G03810.7)
Solyc01g010150.3	-1.0177	0.935096	ACT domain-containing protein (AHRD V3.3 *** A0A118JXJ7_CYNCS)
Solyc01g010180.3	1.53547	0.0166185	DEA(D/H)-box RNA helicase family protein (AHRD V3.3 --* AT3G61240.2)
Solyc01g010190.2	-1.09886	0.650879	LOW QUALITY:Retrovirus-related Pol polyprotein from transposon TNT 1-94 (AHRD V3.3 *-* A0A151RZV3_CAJCA)
Solyc01g010200.3	1.49901	0.110402	Retrovirus-related Pol polyprotein from transposon TNT 1-94 (AHRD V3.3 *-* A0A151RZV3_CAJCA)
Solyc01g010220.3	-1.30354	0.17424	LOW QUALITY:Retrovirus-related Pol polyprotein from transposon TNT 1-94 (AHRD V3.3 *-* A0A151RZV3_CAJCA)
Solyc01g010230.2	2.11615	1.18812e-05	LOW QUALITY:Acanthoscurrin-2 (AHRD V3.3 --* B6TLS9_MAIZE)
Solyc01g010250.3	1.47963	0.0892552	6-phosphogluconolactonase, putative (AHRD V3.3 *** B9REC3_RICCO)
Solyc01g010260.3	-6.37688	0.00833322	Cytochrome P450 (AHRD V3.3 *** A0A103XPY7_CYNCS)
Solyc01g010270.3	1.39819	0.00797183	SPIRAL1-like1 (AHRD V3.3 *** AT1G26355.1)
Solyc01g010280.3	-2.40189	0.310717	suppressor SRP40-like protein (AHRD V3.3 *-* AT2G03630.1)
Solyc01g010290.3	1.14931	0.378557	Ureide permease (AHRD V3.3 *** A0A124SG70_CYNCS)
Solyc01g010295.1	-1.37069	0.346169	Ureide permease, putative (AHRD V3.3 *-* B9REE2_RICCO)
Solyc01g010310.3	2.28217	3.19163e-05	Glucan endo-1,3-beta-glucosidase-like protein (AHRD V3.3 *-* A0A0B2R8X2_GLYSO)
Solyc01g010350.3	-3.58546	0.0148189	Glucose-6-phosphate translocator
Solyc01g010360.3	-1.53326	0.879889	14-3-3 protein, putative (AHRD V3.3 *** B9REF4_RICCO)
Solyc01g010370.3	1.08912	0.683512	S-adenosyl-L-methionine-dependent methyltransferases superfamily protein (AHRD V3.3 *** AT1G78240.2)
Solyc01g010390.3	-2.32571	0.0437054	Beta-glucosidase, putative (AHRD V3.3 *** B9REF8_RICCO)
Solyc01g010410.3	-1.00627	0.994615	Zinc finger family protein (AHRD V3.3 *** B9HID5_POPTR)
Solyc01g010420.3	-2.08465	0.486429	LOW QUALITY:Actin cross-linking protein (AHRD V3.3 *-* AT1G27100.1)
Solyc01g010430.3	1.34565	0.0763428	Actin cross-linking protein, putative (AHRD V3.3 *** A0A061E7B5_THECC)
Solyc01g010440.3	1.18313	0.358162	glycine-rich protein (AHRD V3.3 *** AT1G27090.1)
Solyc01g010460.3	-1.74177	0.0229907	5'-AMP-activated protein kinase-like protein (AHRD V3.3 *** AT1G27070.1)
Solyc01g010465.1	-1.23951	0.445671	5'-AMP-activated protein kinase subunit beta-1 (AHRD V3.3 *-* A0A1D1Y9A4_9ARAE)
Solyc01g010480.3	1.36452	0.41668	LOV/LOV protein (AHRD V3.3 *** E3WH16_SOLLC)
Solyc01g010508.1	-1.53326	0.879889	WD-40 repeat family protein / beige-like protein (AHRD V3.3 --* AT2G45540.6)
Solyc01g010510.3	1.65097	0.0164694	Pentatricopeptide repeat (PPR) superfamily protein (AHRD V3.3 *** AT1G26900.1)
Solyc01g010520.3	1.30447	0.732134	helicase with zinc finger protein (AHRD V3.3 *** AT2G46420.3)
Solyc01g010530.1	16.321	0.0322393	Sugar transporter protein 5
Solyc01g010540.3	1.3221	0.0560321	40S ribosomal protein S9, putative (AHRD V3.3 *** Q60CZ2_SOLDE)
Solyc01g010570.3	1.00558	0.970798	mucin-like protein (AHRD V3.3 *** AT2G02880.1)
Solyc01g010580.3	1.19498	0.17663	40S ribosomal protein S9, putative (AHRD V3.3 *** Q60CZ2_SOLDE)
Solyc01g010590.2	-1.30996	0.0465603	Peptidyl-prolyl cis-trans isomerase (AHRD V3.3 *** K4ATQ3_SOLLC)
Solyc01g010640.3	3.4744	2.88054e-09	Cytochrome b6-f complex subunit 5 (AHRD V3.3 --* PETG_FAGEA)
Solyc01g010650.3	1.70473	0.000561091	UDP-galactose transporter, putative (AHRD V3.3 *** B9S297_RICCO)
Solyc01g010660.3	-1.821	6.36012e-10	Protein kinase (AHRD V3.3 *** Q2HTW4_MEDTR)
Solyc01g010700.3	-1.17811	0.447327	SNF1-related kinase regulatory subunit gamma 1 (AHRD V3.3 *** G7KB20_MEDTR)
Solyc01g010710.3	-3.45426	4.64982e-07	Carboxypeptidase (AHRD V3.3 *-* K4ATR4_SOLLC)
Solyc01g010720.3	-3.98741	3.14061e-16	Carboxypeptidase (AHRD V3.3 *** K4ATR5_SOLLC)
Solyc01g010740.3	-5.74487	0.308477	Pectate lyase (AHRD V3.3 *** K4ATR7_SOLLC)
Solyc01g010750.3	1.02477	0.846162	Hop-interacting protein THI113 (AHRD V3.3 *** G8Z279_SOLLC)
Solyc01g010760.3	1.23596	0.197302	Mitochondrial outer membrane porin (AHRD V3.3 *** VDAC1_WHEAT)
Solyc01g010770.3	1.33973	0.159585	Hypersensitive-induced response protein (AHRD V3.3 *** Q6UNT3_CUCSA)
Solyc01g010780.3	1.74733	3.57634e-06	Kinase family protein (AHRD V3.3 *** B9H0D5_POPTR)
Solyc01g010810.3	1.08597	0.671533	Ran guanine nucleotide release factor-like protein (AHRD V3.3 *** G7KCJ8_MEDTR)
Solyc01g010820.3	1.12157	0.251787	Cullin family protein (AHRD V3.3 *** B9HJT6_POPTR)
Solyc01g010830.3	1.184	0.271206	Haloacid dehalogenase-like hydrolase domain protein (AHRD V3.3 *** G7KDV9_MEDTR)
Solyc01g010835.1	-1.04491	0.900836	Haloacid dehalogenase-like hydrolase domain protein (AHRD V3.3 *-* G7KDV9_MEDTR)
Solyc01g010860.3	1.2023	0.12294	sphingoid base hydroxylase 2 (AHRD V3.3 *** AT1G14290.1)
Solyc01g010870.3	1.41139	0.0102438	S-adenosyl-L-methionine-dependent methyltransferases superfamily protein (AHRD V3.3 *** AT1G26850.2)
Solyc01g010880.3	1.17031	0.164892	RING/FYVE/PHD zinc finger superfamily protein (AHRD V3.3 *** AT2G02960.6)
Solyc01g010910.2	-2.82483	0.710825	MYB-related transcription factor (AHRD V3.3 *** A0A059PRK4_SALMI)
Solyc01g010930.3	-1.57193	0.0415698	O-fucosyltransferase family protein (AHRD V3.3 *** AT1G14020.1)
Solyc01g010940.3	1.50097	0.000286089	Transmembrane emp24 domain-containing protein 10 (AHRD V3.3 *** W9SPK8_9ROSA)
Solyc01g010950.3	-1.27994	0.350287	MAP kinase kinase kinase 2
Solyc01g010970.3	-1.60262	0.194804	Argonaute7
Solyc01g010990.2	1.22478	0.239413	Transmembrane protein, putative (AHRD V3.3 *** A0A072UY68_MEDTR)
Solyc01g011000.3	1.74525	0.000504096	Eukaryotic translation initiation factor 5A (AHRD V3.3 *** K4BNF7_SOLLC)
Solyc01g011010.3	1.37642	0.107512	Phosphatidylinositol 4-phosphate 5-kinase 8 (AHRD V3.3 --* PI5K8_ARATH)
Solyc01g011025.1	-1.75776	0.416186	Concanavalin A-like lectin protein kinase family protein (AHRD V3.3 --* AT2G43700.5)
Solyc01g011030.3	1.06568	0.72889	RING/U-box superfamily protein (AHRD V3.3 *** AT1G69330.1)
Solyc01g011040.3	-1.41	0.00186854	leucine-rich repeat (LRR) family protein
Solyc01g011080.3	6.55608	0.424973	LOW QUALITY:IQ-domain 32 (AHRD V3.3 --* AT1G19870.2)
Solyc01g011091.1	-1.78214	0.00186453	BnaA03g14530D protein (AHRD V3.3 --* A0A078D6I5_BRANA)
Solyc01g011095.1	-1.54899	0.650228	CLAVATA3/ESR (CLE)-related 25-like protein (AHRD V3.3 *-* A0A0B0NFL0_GOSAR)
Solyc01g011098.1	5.03357	0.536407	Jasmonate ZIM domain-containing protein (AHRD V3.3 --* A0A0A6Z9D1_9MYRT)
Solyc01g011200.3	1.45371	0.605511	Eukaryotic aspartyl protease family protein (AHRD V3.3 *-* AT2G36670.1)
Solyc01g011220.2	1.074	0.937769	Eukaryotic aspartyl protease family protein (AHRD V3.3 *-* AT5G22850.1)
Solyc01g011225.1	1.2253	0.917006	Eukaryotic aspartyl protease family protein (AHRD V3.3 *-* AT2G36670.2)
Solyc01g011230.3	-2.61336	0.723802	Eukaryotic aspartyl protease family protein (AHRD V3.3 *-* AT2G36670.2)
Solyc01g011233.1	-1.74786	0.553395	Retrovirus-related Pol polyprotein from transposon TNT 1-94 (AHRD V3.3 *-* A0A151SR20_CAJCA)
Solyc01g011340.3	1.23935	0.0720773	protein phosphatase 2A catalytic subunit 2
Solyc01g011350.3	1.44376	0.00133943	ZZ-type zinc finger-containing protein 3, putative isoform 1 (AHRD V3.3 *** A0A061EGG8_THECC)
Solyc01g011410.1	-3.06679	0.490472	LOW QUALITY:NAD(P)H-quinone oxidoreductase subunit H, chloroplastic (AHRD V3.3 *-* NDHH_SOLLC)
Solyc01g011430.3	-1.72756	0.165338	O-acyltransferase WSD1-like protein (AHRD V3.3 *** A0A0B0PTU2_GOSAR)
Solyc01g011497.1	-15.0736	0.00156754	defensin-like protein (AHRD V3.3 *** AT1G19610.1)
Solyc01g011510.3	-1.42555	0.0195189	Aldehyde dehydrogenase (AHRD V3.3 *** K4ATY6_SOLLC)
Solyc01g013885.1	1.31081	0.522247	LOW QUALITY:Aldehyde dehydrogenase (AHRD V3.3 *-* K4ATY6_SOLLC)
Solyc01g014060.2	4.37152	0.597944	Blue copper protein (AHRD V3.3 *** N1R4L1_AEGTA)
Solyc01g014070.1	4.72528	0.502563	Blue copper protein (AHRD V3.3 *** N1R4L1_AEGTA)
Solyc01g014100.3	-5.54523	0.180669	CLE protein 1
Solyc01g014103.1	-1.98676	0.0465109	DNA double-strand break repair rad50 ATPase (AHRD V3.3 *** A0A061GZ54_THECC)
Solyc01g014107.1	-8.11088	0.220577	DNA double-strand break repair rad50 ATPase (AHRD V3.3 *-* A0A061GZ54_THECC)
Solyc01g014140.3	-6.05435	0.00835231	Hcr9-OR3A (AHRD V3.3 *-* Q4VSU2_SOLPI)
Solyc01g014143.1	-1.35405	0.839578	Leucine-rich repeat receptor-like protein kinase family protein (AHRD V3.3 *-* AT4G08850.1)
Solyc01g014180.3	1.79165	6.57592e-08	A20/AN1 zinc finger protein
Solyc01g014225.1	-1.53326	0.879889	DUF616 family protein (AHRD V3.3 *-* G7IPT3_MEDTR)
Solyc01g014230.3	1.4229	0.00199533	U-box domain-containing protein 4 (AHRD V3.3 *** W9QMI4_9ROSA)
Solyc01g014245.1	1.30404	0.258229	Protein kinase superfamily protein (AHRD V3.3 --* AT5G01850.2)
Solyc01g014270.3	-2.52909	0.162416	LETM1-like protein (AHRD V3.3 --* AT3G11560.4)
Solyc01g014325.1	2.25645	0.709405	LOW QUALITY:Retrovirus-related Pol polyprotein from transposon TNT 1-94 (AHRD V3.3 *-* POLX_TOBAC)
Solyc01g014355.1	-1.35499	0.878398	Retrovirus-related Pol polyprotein from transposon TNT 1-94 (AHRD V3.3 *-* A0A151RVI7_CAJCA)
Solyc01g014375.1	-1.06386	0.958181	DNA double-strand break repair rad50 ATPase (AHRD V3.3 *** A0A061GZ54_THECC)
Solyc01g014390.3	-1.20003	0.725316	DNA-directed RNA polymerase subunit beta'' (AHRD V3.3 --* RPOC2_CRYJA)
Solyc01g014470.1	-1.53326	0.879889	LOW QUALITY:RHO guanyl-nucleotide exchange factor 2 (AHRD V3.3 --* AT1G01700.4)
Solyc01g014480.3	1.41552	0.00189582	ETHYLENE INSENSITIVE 3-like 3 protein (AHRD V3.3 *** W9RBN4_9ROSA)
Solyc01g014490.3	-1.80527	0.0093056	DNA topoisomerase 6 subunit B (AHRD V3.3 *** K4AU86_SOLLC)
Solyc01g014495.1	-3.32686	0.000128015	DNA topoisomerase 6 subunit B (AHRD V3.3 *-* K4AU86_SOLLC)
Solyc01g014560.3	-1.23728	0.804123	Serine/threonine-protein kinase (AHRD V3.3 *** K4ASL8_SOLLC)
Solyc01g014620.1	-1.14995	0.673474	P-loop containing nucleoside triphosphate hydrolases superfamily protein (AHRD V3.3 --* AT2G41670.1)
Solyc01g014700.2	1.21962	0.860921	LOW QUALITY:Serine/threonine-protein kinase (AHRD V3.3 *-* K4ASL8_SOLLC)
Solyc01g014730.2	-1.53326	0.879889	Unknown protein (AHRD V3.3 )
Solyc01g014830.1	2.47418	0.748745	LOW QUALITY:Extensin-like protein Dif10 (AHRD V3.3 *** Q43504_SOLLC)
Solyc01g014840.3	-1.78529	0.000208335	disease resistance protein (TIR-NBS-LRR class) (AHRD V3.3 *** AT5G17680.2)
Solyc01g014850.3	1.15033	0.20664	Zinc finger transcription factor 7
Solyc01g014855.1	-1.53326	0.879889	Retrotransposon protein, putative, Ty3-gypsy subclass (AHRD V3.3 *-* Q2QTW2_ORYSJ)
Solyc01g014960.1	19.9236	0.070639	LOW QUALITY:Basic helix-loop-helix transcription factor (AHRD V3.3 *** A0A0H3YC60_SALMI)
Solyc01g014963.1	-1.53326	0.879889	Retrovirus-related Pol polyprotein from transposon TNT 1-94 (AHRD V3.3 *-* A0A151S6Y9_CAJCA)
Solyc01g015000.3	2.47418	0.748745	3-oxoacyl-[acyl-carrier-protein] synthase (AHRD V3.3 *-* A0A0D2UFH3_GOSRA)
Solyc01g015020.3	-1.63106	0.0192468	PRLI-interacting factor (AHRD V3.3 *** AT5G19900.5)
Solyc01g015080.3	-1.34147	0.121023	Peroxidase (AHRD V3.3 *** K4AUE2_SOLLC)
Solyc01g016360.2	2.47418	0.748745	Leucine-rich repeat receptor-like protein kinase family protein (AHRD V3.3 --* AT3G24240.1)
Solyc01g016370.2	-1.53326	0.879889	Leucine-rich repeat receptor-like protein kinase family protein (AHRD V3.3 *-* AT4G08850.2)
Solyc01g016380.3	1.10335	0.921411	Protein trichome birefringence (AHRD V3.3 *-* A0A199UZS9_ANACO)
Solyc01g016390.3	-1.53326	0.879889	Protein trichome birefringence (AHRD V3.3 *-* TBR_ARATH)
Solyc01g016410.3	1.31935	0.121891	RING/U-box superfamily protein (AHRD V3.3 *-* AT5G08139.1)
Solyc01g016470.3	1.07337	0.658406	60S acidic ribosomal protein P1 (AHRD V3.3 *** B9IDH5_POPTR)
Solyc01g016550.1	2.47418	0.748745	photosystem II reaction center protein H (AHRD V3.3 --* ATCG00710.1)
Solyc01g016720.2	2.47418	0.748745	Disease resistance protein (TIR-NBS-LRR class) family (AHRD V3.3 --* AT4G36150.1)
Solyc01g016723.1	-3.47214	0.302659	Retrovirus-related Pol polyprotein from transposon TNT 1-94 (AHRD V3.3 *-* A0A151TG49_CAJCA)
Solyc01g016805.1	16.692	0.0541554	plant/protein (AHRD V3.3 --* AT2G41150.2)
Solyc01g016970.1	2.25645	0.709405	LOW QUALITY:Autophagy protein 5 (AHRD V3.3 --* ATG5_ORYSJ)
Solyc01g017140.1	-4.93184	0.438347	Protein Ycf2 (AHRD V3.3 *-* YCF2_SOLLC)
Solyc01g017560.2	-2.61336	0.723802	response regulator 11 (AHRD V3.3 --* AT1G67710.1)
Solyc01g017600.3	-1.45471	0.730476	Transmembrane protein 45B (AHRD V3.3 *** A0A151U0K4_CAJCA)
Solyc01g017610.1	-1.53326	0.879889	tryptophan aminotransferase related 2 (AHRD V3.3 *** AT4G24670.2)
Solyc01g017710.1	2.26702	0.437175	LOW QUALITY:ferredoxin-fold anticodon-binding domain protein (AHRD V3.3 --* AT1G55790.1)
Solyc01g017720.2	3.42088	0.0456297	Maturase K (AHRD V3.3 --* H9NKB3_9ASTR)
Solyc01g017860.3	-1.01103	0.980574	Delta-1-pyrroline-5-carboxylate synthase (AHRD V3.3 --* P5CS_VIGAC)
Solyc01g017870.2	1.83828	0.124133	low-molecular-weight cysteine-rich 13 (AHRD V3.3 -** AT4G09795.1)
Solyc01g018010.2	-1.01803	0.905935	Mitogen-activated protein kinase 5 (AHRD V3.3 --* MPK5_ARATH)
Solyc01g018020.2	-1.32135	0.66404	Transketolase, putative (AHRD V3.3 *** B9T0B2_RICCO)
Solyc01g020125.1	2.25978	0.694399	Glycosyltransferase (AHRD V3.3 *-* Q50HV0_SOLLC)
Solyc01g020150.3	-5.74487	0.308477	Glycosyltransferase (AHRD V3.3 *-* Q50HV0_SOLLC)
Solyc01g020155.1	1.2703	0.921619	SET domain protein 25 (AHRD V3.3 --* AT5G42400.8)
Solyc01g020170.1	-1.53326	0.879889	LOW QUALITY:bHLH transcription factor 074
Solyc01g020190.2	-1.27597	0.190822	LOW QUALITY:RING/FYVE/PHD zinc finger superfamily protein (AHRD V3.3 *-* AT4G32670.2)
Solyc01g020230.3	-1.74508	0.144531	Replication factor C subunit 3 (AHRD V3.3 *** RFC3_ARATH)
Solyc01g020240.3	-1.34406	0.145859	THUMP domain-containing protein 1 (AHRD V3.3 *** A0A1D1ZBW7_9ARAE)
Solyc01g020285.1	-1.05585	0.909635	SU(VAR)3-9 homolog 5 (AHRD V3.3 --* AT2G35160.5)
Solyc01g020320.3	1.44972	0.099083	calmodulin-binding receptor-like cytoplasmic kinase 1 (AHRD V3.3 --* AT5G58940.4)
Solyc01g020325.1	6.55608	0.424973	Mutator-like transposase (AHRD V3.3 *-* Q9XIL4_ARATH)
Solyc01g020340.2	-1.24393	0.647558	Pentatricopeptide repeat-containing protein (AHRD V3.3 *** A0A103XHN5_CYNCS)
Solyc01g020345.1	-1.05246	0.957109	Retrovirus-related Pol polyprotein from transposon TNT 1-94 (AHRD V3.3 *-* A0A151RAD3_CAJCA)
Solyc01g020372.1	-1.26872	0.541112	Transposon protein, putative, Mutator sub-class (AHRD V3.3 *-* Q10M31_ORYSJ)
Solyc01g020378.1	-1.57308	0.330079	LOW QUALITY:Calcium-binding EF-hand family protein, putative (AHRD V3.3 *** A0A061FAV4_THECC)
Solyc01g020440.3	-2.00814	1.95178e-08	Replication factor C subunit 3 (AHRD V3.3 *** RFC3_ARATH)
Solyc01g020500.2	1.75907	0.0316217	Tetratricopeptide repeat (TPR)-like superfamily protein (AHRD V3.3 --* AT1G53600.2)
Solyc01g020525.1	1.32383	0.116661	Protease m50 membrane-bound transcription factor site 2 protease, putative (AHRD V3.3 *** A0A061F386_THECC)
Solyc01g021600.3	1.68179	0.465959	Dirigent protein (AHRD V3.3 *** K4AV41_SOLLC)
Solyc01g021620.2	2.47418	0.748745	Dirigent protein (AHRD V3.3 *** H8ZXA8_SOLTU)
Solyc01g021640.3	1.37446	0.00532451	Katanin p80 subunit B1 (AHRD V3.3 *** A0A103XBA3_CYNCS)
Solyc01g021670.3	1.01286	0.940353	transmembrane protein, putative (Protein of unknown function, DUF538) (AHRD V3.3 *-* AT5G19860.1)
Solyc01g021675.1	1.35181	0.0411302	Integrase-type DNA-binding superfamily protein (AHRD V3.3 --* AT4G13040.7)
Solyc01g021720.1	-1.2534	0.921357	LOW QUALITY:Cysteine/Histidine-rich C1 domain family protein (AHRD V3.3 --* AT5G54050.1)
Solyc01g021730.2	1.45591	0.46963	LOW QUALITY:NAC domain-containing protein, putative (AHRD V3.3 *-* B9T476_RICCO)
Solyc01g022740.3	1.00913	0.97286	F-box/kelch-repeat protein (AHRD V3.3 *** W9S3L7_9ROSA)
Solyc01g022750.3	1.47167	0.0146059	NADH dehydrogenase [ubiquinone] 1 alpha subcomplex subunit 6 (AHRD V3.3 *** A0A1D1XVP9_9ARAE)
Solyc01g028800.2	1.8197	0.00999369	RNA binding protein, putative (AHRD V3.3 *** B9SBN7_RICCO)
Solyc01g028805.1	1.19061	0.896299	Cytochrome P450 (AHRD V3.3 *** A0A061GI36_THECC)
Solyc01g028810.3	-1.16022	0.254575	Chaperonin-60 beta subunit (AHRD V3.3 *** P93570_SOLTU)
Solyc01g028830.3	1.06928	0.65545	Protein kinase (AHRD V3.3 *** C6ZRP4_SOYBN)
Solyc01g028860.3	1.17479	0.165537	evolutionarily conserved C-terminal region 2 (AHRD V3.3 *** AT3G13460.1)
Solyc01g028870.3	-1.09102	0.660043	N utilization substance B (AHRD V3.3 *** A0A0B0MRW6_GOSAR)
Solyc01g028900.3	1.87964	1.76643e-09	Pyruvate dehydrogenase E1 component subunit beta (AHRD V3.3 *** A0A0K9PF29_ZOSMR)
Solyc01g028930.3	1.07138	0.502853	TATA-box-binding protein (AHRD V3.3 *** TBP_SOLTU)
Solyc01g028983.1	-3.17064	0.639441	Cohesin subunit SA-3 (AHRD V3.3 --* A0A1D1XSG5_9ARAE)
Solyc01g034020.3	1.37593	0.0199205	Serine/threonine-protein phosphatase (AHRD V3.3 *** A0A0V0IAM6_SOLCH)
Solyc01g034080.1	-2.61336	0.723802	Amino acid permease family protein (AHRD V3.3 *** AT3G13620.1)
Solyc01g034150.3	-1.13729	0.630511	DNA polymerase eta (AHRD V3.3 *** A0A0B2R9V1_GLYSO)
Solyc01g034155.1	-1.31942	0.199779	DNA polymerase eta (AHRD V3.3 *** POLH_ARATH)
Solyc01g044240.3	4.69838	1.14487e-06	Soluble inorganic pyrophosphatase 1 (AHRD V3.3 --* IPYR1_ARATH)
Solyc01g044270.3	-1.06041	0.741261	DnaJ domain-containing protein (AHRD V3.3 *** A0A103YAX8_CYNCS)
Solyc01g044273.1	-1.15932	0.907416	Retrovirus-related Pol polyprotein from transposon TNT 1-94 (AHRD V3.3 *-* A0A151TD14_CAJCA)
Solyc01g044307.1	-1.09511	0.48873	RING/U-box superfamily protein (AHRD V3.3 *** AT1G05890.1)
Solyc01g044360.3	1.24396	0.130315	Importin 5 (AHRD V3.3 *** A0A0U3C0Z7_HEVBR)
Solyc01g044370.2	9.3265	0.0945811	Molybdenum cofactor sulfurase family protein (AHRD V3.3 *-* AT1G30910.1)
Solyc01g044371.1	-8.5545	0.0651665	Molybdenum cofactor sulfurase family protein (AHRD V3.3 *-* AT1G30910.1)
Solyc01g044372.1	-2.61336	0.723802	Molybdenum cofactor sulfurase family protein (AHRD V3.3 --* AT5G44720.2)
Solyc01g044373.1	2.47418	0.748745	HAT family dimerisation domain containing protein (AHRD V3.3 *-* Q2QRD1_ORYSJ)
Solyc01g044420.3	1.07607	0.929653	calmodulin-binding family protein (AHRD V3.3 *** AT3G13600.2)
Solyc01g044490.3	1.17949	0.0910082	Elongation factor P (AHRD V3.3 *** B6TAH3_MAIZE)
Solyc01g044520.2	6.08994	0.0885703	LOB domain-containing protein, putative (AHRD V3.3 *** B9SK21_RICCO)
Solyc01g044540.1	-6.92367	0.223424	LOW QUALITY:cleavage and polyadenylation specificity factor 100 (AHRD V3.3 --* AT5G23880.1)
Solyc01g049650.3	-1.05779	0.702764	Pyruvate kinase (AHRD V3.3 *** K4AVE6_SOLLC)
Solyc01g049680.3	1.51549	0.000340963	Transcription factor Pur-alpha 1 (AHRD V3.3 *** A0A061GR22_THECC)
Solyc01g049685.1	1.39259	0.0064274	Transcription factor Pur-alpha 1 (AHRD V3.3 *-* PUR_ARATH)
Solyc01g049770.3	3.19449	2.66793e-06	LOW QUALITY:SPT2 chromatin protein (AHRD V3.3 --* AT4G37860.2)
Solyc01g049810.3	-1.25995	0.344206	Pentatricopeptide repeat-containing protein (AHRD V3.3 *** A0A124SBK7_CYNCS)
Solyc01g049820.2	-3.19087	0.00407274	LOW QUALITY:P-loop containing nucleoside triphosphate hydrolases superfamily protein, putative isoform 1 (AHRD V3.3 *** A0A061GRZ3_THECC)
Solyc01g049825.1	-10.9287	0.082155	DCD (Development and Cell Death) domain protein (AHRD V3.3 --* AT5G61910.5)
Solyc01g049840.1	-1.5852	0.232394	LOW QUALITY:Kinesin, putative (AHRD V3.3 *-* B9SBL6_RICCO)
Solyc01g049880.3	-2.24941	0.0658451	DegP protease 7 (AHRD V3.3 --* AT3G03380.2)
Solyc01g049890.3	1.47813	0.00828555	2-C-methyl-D-erythritol 4-phosphate cytidylyltransferase (AHRD V3.3 *** AT3G13410.1)
Solyc01g049910.3	1.64777	0.00963654	Protease m50 membrane-bound transcription factor site 2 protease, putative (AHRD V3.3 *** A0A061F386_THECC)
Solyc01g049912.1	-1.24991	0.854753	Protease m50 membrane-bound transcription factor site 2 protease, putative (AHRD V3.3 --* A0A061F386_THECC)
Solyc01g049918.1	2.0831	0.0278538	Retrotransposon protein, putative, Ty3-gypsy subclass (AHRD V3.3 *-* Q10G32_ORYSJ)
Solyc01g049920.1	-1.59411	0.193977	Cytochrome c oxidase biogenesis protein Cmc1-like protein (AHRD V3.3 --* AT4G21192.2)
Solyc01g049925.1	1.01758	0.946346	Cytochrome b (AHRD V3.3 --* CYB_VICFA)
Solyc01g049960.3	1.20509	0.0557569	Chromosome-associated kinesin KIF4 (AHRD V3.3 *** A0A0B0MX86_GOSAR)
Solyc01g049975.1	-2.15208	0.0871526	BED zinc finger,hAT family dimerization domain (AHRD V3.3 *** A0A061FID3_THECC)
Solyc01g050040.3	1.36741	0.0104398	RING/U-box superfamily protein (AHRD V3.3 *** AT1G55530.2)
Solyc01g050047.1	1.03896	0.95919	Unknown protein (AHRD V3.3 )
Solyc01g050070.3	1.12524	0.50858	transmembrane protein (AHRD V3.3 *** AT1G55535.3)
Solyc01g050075.1	-1.79156	0.365117	protein-l-isoaspartate methyltransferase 2 (AHRD V3.3 --* AT5G50240.1)
Solyc01g056270.2	2.47418	0.748745	LOW QUALITY:Unknown protein (AHRD V3.3 )
Solyc01g056320.1	-1.02595	0.939322	transcription elongation factor B polypeptide (AHRD V3.3 --* AT2G42780.2)
Solyc01g056330.2	-1.53326	0.879889	LOW QUALITY:DNA-directed RNA polymerase subunit beta'' (AHRD V3.3 *-* RPOC2_SOLBU)
Solyc01g056340.3	1.30743	0.0525217	Light-mediated development protein DET1 (AHRD V3.3 *** DET1_SOLLC)
Solyc01g056390.1	-1.53326	0.879889	Nodulin / glutamate-ammonia ligase-like protein (AHRD V3.3 *-* Q9SCP3_ARATH)
Solyc01g056480.2	2.05784	0.0516094	LOW QUALITY:cytochrome P450, family 81, subfamily F, polypeptide 2 (AHRD V3.3 --* AT5G57220.1)
Solyc01g056520.3	-1.28022	0.0399404	ARM repeat superfamily protein (AHRD V3.3 *** AT5G06120.6)
Solyc01g056570.3	1.20325	0.114474	ankyrin repeat family protein / regulator of chromosome condensation (RCC1) family protein (AHRD V3.3 *** AT3G03790.2)
Solyc01g056580.3	1.10982	0.709504	L-aspartate oxidase (AHRD V3.3 *** K4DCY8_SOLLC)
Solyc01g056620.3	1.03112	0.917395	Double-stranded RNA binding protein (AHRD V3.3 *-* A9TDF6_PHYPA)
Solyc01g056625.1	-1.08935	0.673281	Double-stranded RNA-binding (AHRD V3.3 *-* A0A103Y040_CYNCS)
Solyc01g056670.1	2.47418	0.748745	NADH dehydrogenase subunit 4L (AHRD V3.3 *** ATMG00650.1)
Solyc01g056690.3	-1.10527	0.480142	Protein kinase, putative (AHRD V3.3 *** B9SJN7_RICCO)
Solyc01g056720.3	1.1164	0.424365	small basic intrinsic protein 2.1
Solyc01g056725.1	1.24196	0.710058	NADH dehydrogenase subunit 5 (AHRD V3.3 *-* A0A1C9IAH4_9LAMI)
Solyc01g056730.2	-1.061	0.681416	zinc knuckle (CCHC-type) family protein (AHRD V3.3 *-* AT3G43590.1)
Solyc01g056770.1	1.22728	0.67398	Nucleotide/sugar transporter family protein (AHRD V3.3 --* AT5G55950.2)
Solyc01g056780.3	1.40863	0.100347	50S ribosomal protein L34 (AHRD V3.3 *** W9QWL4_9ROSA)
Solyc01g056790.3	-1.06777	0.816904	Exostosin-like protein (AHRD V3.3 *** A0A124SBF9_CYNCS)
Solyc01g056810.3	-2.17027	0.00375488	Syntaxin (AHRD V3.3 *** A0F0A7_NICBE)
Solyc01g056850.3	1.00464	0.980229	CTP synthase (AHRD V3.3 *** W8SVJ8_TOBAC)
Solyc01g056940.2	1.25368	0.152932	Ubiquitin, putative (AHRD V3.3 *** B9RN74_RICCO)
Solyc01g056990.3	-1.57619	0.0372859	Methyl-CpG-binding domain protein 4 (AHRD V3.3 *** A0A1D1YE90_9ARAE)
Solyc01g057000.3	-1.59893	0.213614	Universal stress protein
Solyc01g057020.3	1.24404	0.294984	Pigment defective 320 protein (AHRD V3.3 *-* G7INF5_MEDTR)
Solyc01g057040.3	1.39575	0.0226467	pigment defective 320 (AHRD V3.3 *** AT3G06960.1)
Solyc01g057045.1	-1.52194	0.651003	LOW QUALITY:Transposon TX1 uncharacterized (AHRD V3.3 *-* A0A151TBI3_CAJCA)
Solyc01g057080.1	-1.001	0.995358	Ethylene-responsive transcription factor (AHRD V3.3 *** A0A0K9P1G2_ZOSMR)
Solyc01g057090.3	1.54157	0.00100376	Transmembrane protein 194A (AHRD V3.3 *** A0A0B2RS82_GLYSO)
Solyc01g057100.2	1.83676	0.619428	LOW QUALITY:DNA-directed RNA polymerase subunit beta'' (AHRD V3.3 *-* RPOC2_SOLLC)
Solyc01g057117.1	-2.41618	0.753668	Retrovirus-related Pol polyprotein from transposon TNT 1-94 (AHRD V3.3 *-* A0A151RAD5_CAJCA)
Solyc01g057150.1	2.43869	0.597332	LOW QUALITY:General transcription factor 2-related zinc finger protein (AHRD V3.3 --* AT3G31402.2)
Solyc01g057170.3	1.2703	0.924239	DEAD-box ATP-dependent RNA helicase 48 (AHRD V3.3 --* RH48_ORYSJ)
Solyc01g057175.1	-1.53326	0.879889	Potassium channel (AHRD V3.3 --* A0A059Q2G9_9POAL)
Solyc01g057185.1	1.96249	0.548108	LOW QUALITY:Retrovirus-related Pol polyprotein from transposon TNT 1-94 (AHRD V3.3 *** A0A1D1ZEI2_9ARAE)
Solyc01g057200.3	1.23699	0.429581	Pentatricopeptide repeat-containing protein (AHRD V3.3 *** A0A103TWN9_CYNCS)
Solyc01g057210.3	2.14519	1.69916e-07	pyruvate dehydrogenase kinase (AHRD V3.3 *** AT3G06483.1)
Solyc01g057260.3	-1.14097	0.856194	transmembrane protein, putative (DUF247) (AHRD V3.3 *-* AT3G50140.2)
Solyc01g057270.3	-2.40684	0.0282108	Calmodulin-binding transcription activator (AHRD V3.3 *-* A0A072TUJ0_MEDTR)
Solyc01g057275.1	-3.03192	0.00637685	Calmodulin-binding transcription activator (AHRD V3.3 *-* A0A072TUJ0_MEDTR)
Solyc01g057300.2	2.47418	0.748745	bHLH transcription factor 002
Solyc01g057310.3	-5.53079	8.64387e-05	Kinesin-like protein KIF15 (AHRD V3.3 *** A0A0B2P1R3_GLYSO)
Solyc01g057320.2	-36.8972	0.00102762	Kinesin-like protein (AHRD V3.3 *** K4AVU3_SOLLC)
Solyc01g057340.3	-1.11513	0.559017	WD-40 repeat family protein-2 (AHRD V3.3 --* A0A172CCS3_POPTO)
Solyc01g057410.1	2.47418	0.748745	LOW QUALITY:zeta-carotene desaturase (AHRD V3.3 --* AT3G04870.4)
Solyc01g057430.3	1.37072	0.562274	Carboxyltransferase alpha Subunit (AHRD V3.3 *-* A0A0G2SJ78_SALMI)
Solyc01g057440.3	-1.28473	0.656313	NAC domain containing protein 71 (AHRD V3.3 --* AT4G17980.2)
Solyc01g057460.3	1.82529	8.52631e-08	mediator of RNA polymerase II transcription subunit 15a-like protein (AHRD V3.3 *-* AT1G15780.2)
Solyc01g057465.1	-3.62748	0.46608	Metal tolerance protein (AHRD V3.3 --* E5GC92_CUCME)
Solyc01g057473.1	-1.40959	0.428287	DNA helicase homolog, putative (AHRD V3.3 *-* Q1EPC6_MUSAC)
Solyc01g057475.1	4.69573	0.285851	Pentatricopeptide repeat-containing protein (AHRD V3.3 --* V5QPJ8_GOSHI)
Solyc01g057477.1	1.9233	0.0191094	mediator of RNA polymerase II transcription subunit 15a-like protein (AHRD V3.3 --* AT1G15780.3)
Solyc01g057490.3	2.1278	0.00622213	mediator of RNA polymerase II transcription subunit 15a-like protein (AHRD V3.3 --* AT1G15780.3)
Solyc01g057510.2	-2.09484	0.58398	BAX inhibitor 1 (AHRD V3.3 *** A0A061GB13_THECC)
Solyc01g057520.3	-1.34407	0.023293	ARM repeat superfamily protein (AHRD V3.3 *** A0A061EX70_THECC)
Solyc01g057525.1	-1.48936	0.836439	LOW QUALITY:SKP1-like protein (AHRD V3.3 *-* C3V9V9_CITMA)
Solyc01g057570.3	-1.06475	0.752882	RNA-binding (RRM/RBD/RNP motifs) family protein (AHRD V3.3 *** A0A0G4AMM0_9ROSI)
Solyc01g057590.2	1.02926	0.982057	Leucine-rich repeat protein kinase family protein (AHRD V3.3 --* AT5G62710.2)
Solyc01g057680.3	2.39584	0.157943	Leucine-rich receptor-like protein kinase family protein (AHRD V3.3 --* AT2G26330.1)
Solyc01g057740.2	2.44152	0.511218	LOW QUALITY:Polynucleotidyl transferase, Ribonuclease H fold (AHRD V3.3 --* Q2HVE9_MEDTR)
Solyc01g057760.3	1.13974	0.262826	RNA helicase DEAD2
Solyc01g057770.3	-2.13546	0.000340299	Boron transporter (AHRD V3.3 *** B6V758_VITVI)
Solyc01g057780.3	-1.34179	0.0389291	Zinc finger protein (AHRD V3.3 *** W9QKV5_9ROSA)
Solyc01g057805.1	1.21298	0.862652	Pyrophosphate--fructose 6-phosphate 1-phosphotransferase subunit beta (AHRD V3.3 --* PFPB_RICCO)
Solyc01g057830.3	-1.4217	0.125259	30S ribosomal protein S1 (AHRD V3.3 *** W9RV42_9ROSA)
Solyc01g057850.3	-2.07045	0.000742606	Nuclear export mediator factor Nemf (AHRD V3.3 *** A0A0B0NE50_GOSAR)
Solyc01g057900.3	1.23845	0.0748121	Ubiquitin-protein ligase, putative (AHRD V3.3 *** B9RZW1_RICCO)
Solyc01g057907.1	4.37152	0.597944	Retrovirus-related Pol polyprotein from transposon TNT 1-94 (AHRD V3.3 *-* A0A151TG49_CAJCA)
Solyc01g057910.3	1.08487	0.478826	R2R3MYB transcription factor 2
Solyc01g057960.2	-11.8104	0.0621605	Homeobox leucine-zipper protein (AHRD V3.3 *-* Q76CL1_ZINVI)
Solyc01g058010.3	-1.07437	0.630999	Neutral/alkaline invertase (AHRD V3.3 *** G5DC09_MANES)
Solyc01g058020.3	-1.00229	0.989974	Alkaline/neutral invertase (AHRD V3.3 *-* A0A0D5CUF6_9ROSI)
Solyc01g058030.2	-12.5602	0.0196216	Gibberellin 2-oxidase (AHRD V3.3 *** A4GVL5_SOLLC)
Solyc01g058080.1	-1.53326	0.879889	LOW QUALITY:Helicase, putative (AHRD V3.3 *-* B9RD39_RICCO)
Solyc01g058100.2	-1.14286	0.707089	NAD(P)H-quinone oxidoreductase subunit K, chloroplastic (AHRD V3.3 --* NDHK_ANTFO)
Solyc01g058140.3	1.8967	7.90348e-10	beta-glycosidase 2
Solyc01g058160.3	-4.01989	0.11126	agenet domain-containing protein (AHRD V3.3 *** AT3G06520.2)
Solyc01g058170.3	-2.09212	0.263009	agenet domain-containing protein (AHRD V3.3 *** AT3G06520.2)
Solyc01g058190.3	1.12593	0.411074	30S ribosomal protein S6 (AHRD V3.3 *** W9RJT9_9ROSA)
Solyc01g058200.3	1.32862	0.541073	Peroxisomal membrane 22 kDa (Mpv17/PMP22) family protein (AHRD V3.3 --* AT3G24570.2)
Solyc01g058220.2	-1.53326	0.879889	F-box family protein (AHRD V3.3 --* AT2G32560.1)
Solyc01g058250.2	-5.96436	0.101558	Gibberellin 3-beta-hydroxylase 2 (AHRD V3.3 *** Q941N2_SOLTU)
Solyc01g058260.3	-2.02694	8.98285e-10	Poly(A) polymerase, putative (AHRD V3.3 *** B9RZU0_RICCO)
Solyc01g058270.3	-2.16196	0.0263973	O-acetyltransferase family protein (AHRD V3.3 *** AT3G06550.1)
Solyc01g058280.3	1.38282	0.00793097	Transmembrane 93 (AHRD V3.3 *** A0A0B0PFK3_GOSAR)
Solyc01g058320.3	-1.57112	0.0224256	transmembrane protein (AHRD V3.3 *** AT3G17120.5)
Solyc01g058350.1	-1.15722	0.800759	LOW QUALITY:tRNA modification GTPase (AHRD V3.3 --* AT1G78010.1)
Solyc01g058390.3	1.4877	0.0042858	Galactokinase, putative (AHRD V3.3 *** B9RZT4_RICCO)
Solyc01g058450.3	1.30733	0.0280239	Flowering time control protein FCA, putative (AHRD V3.3 *** B9RZT3_RICCO)
Solyc01g058470.1	2.0877	0.0189953	LOW QUALITY:Neutral/alkaline non-lysosomal ceramidase (AHRD V3.3 --* AT2G38010.3)
Solyc01g058520.3	-1.28995	0.332559	Peroxidase (AHRD V3.3 *** K4AW60_SOLLC)
Solyc01g058530.3	-1.13775	0.381377	30S ribosomal S18 (AHRD V3.3 *** A0A0B0MLA2_GOSAR)
Solyc01g058540.3	-3.71253	0.0148695	WRKY transcription factor 47
Solyc01g058550.1	-1.53326	0.879889	LOW QUALITY:DNA binding,zinc ion binding,DNA binding, putative isoform 6 (AHRD V3.3 --* A0A061GSH6_THECC)
Solyc01g058595.1	1.89967	0.636788	LOW QUALITY:Polyprotein, putative (AHRD V3.3 *-* Q0KIN7_SOLDE)
Solyc01g058670.3	1.53917	0.000116534	Transcription factor protein (AHRD V3.3 *** A0A0B0PZR8_GOSAR)
Solyc01g058720.3	-1.43741	0.00387476	Calcium-binding EF-hand (AHRD V3.3 *** A0A103XT58_CYNCS)
Solyc01g058730.3	-1.1861	0.122903	transmembrane protein (AHRD V3.3 *** AT4G16180.2)
Solyc01g058733.1	2.76733	0.496231	embryo sac development arrest 7 (AHRD V3.3 --* AT3G56990.2)
Solyc01g058735.1	-1.49041	0.176206	Phosphonates import ATP-binding protein PhnC 2 (AHRD V3.3 *-* A0A1D1Z394_9ARAE)
Solyc01g059760.2	-2.82483	0.710825	Sentrin-specific protease 1 (AHRD V3.3 *-* W9RLZ4_9ROSA)
Solyc01g059830.3	1.15985	0.275351	Enoyl-CoA hydratase (AHRD V3.3 *** C1K4P1_ELAOL)
Solyc01g059857.1	2.47418	0.748745	Retrovirus-related Pol polyprotein from transposon TNT 1-94 (AHRD V3.3 *** A0A151U9A5_CAJCA)
Solyc01g059860.3	1.9764	2.88071e-06	MAP kinase kinase kinase 3
Solyc01g059870.3	1.14417	0.415532	phytochrome B1
Solyc01g059880.3	2.65596	3.01735e-07	ATP-citrate synthase, putative (AHRD V3.3 *** B9RZR0_RICCO)
Solyc01g059900.3	-3.31094	0.102873	Dirigent protein (AHRD V3.3 *** K4AW97_SOLLC)
Solyc01g059920.3	-1.62392	0.0128063	Nucleic acid-binding proteins superfamily (AHRD V3.3 *** AT3G17030.1)
Solyc01g059930.3	1.38666	0.000754882	Adenine nucleotide alpha hydrolases-like superfamily protein (AHRD V3.3 *** AT3G17020.1)
Solyc01g059950.1	1.10729	0.939345	LOW QUALITY:GAI-like protein 1
Solyc01g059960.1	-1.04515	0.954445	LOW QUALITY:GAI-like protein 1 (AHRD V3.3 *** A1YWM9_9ROSI)
Solyc01g059965.1	2.42074	1.58151e-07	Beta-1,3-glucanase (AHRD V3.3 *** G9G7S0_HEVBR)
Solyc01g060010.2	-1.20441	0.544254	Beta-1,3-glucanase (AHRD V3.3 *** G9G7S0_HEVBR)
Solyc01g060030.3	1.00443	0.971933	Zinc finger CCHC domain-containing 10 (AHRD V3.3 *** A0A0B0MPC6_GOSAR)
Solyc01g060040.3	-1.24131	0.0831096	WD40/YVTN repeat-like-containing domain,Bromodomain isoform 1 (AHRD V3.3 *** A0A061EWT0_THECC)
Solyc01g060070.3	-1.15825	0.5155	Mitochondrial import inner membrane translocase subunit Tim17/Tim22/Tim23 family protein (AHRD V3.3 *** B9HWY0_POPTR)
Solyc01g060080.3	-1.00921	0.932591	Serine/threonine-protein phosphatase 4 regulatory subunit 3 (AHRD V3.3 *** A0A0B2PYQ7_GLYSO)
Solyc01g060085.1	-1.11115	0.860002	Ribulose bisphosphate carboxylase large chain (AHRD V3.3 *-* RBL_LAVLA)
Solyc01g060130.3	2.57881	8.25478e-08	TOMGTPASE Mill. GTPase
Solyc01g060140.3	-1.12395	0.227981	Calmodulin-binding transcription activator (AHRD V3.3 *** G7IMU6_MEDTR)
Solyc01g060180.3	2.28391	5.71261e-07	CoA ligase (AHRD V3.3 *** A0A0K9PM15_ZOSMR)
Solyc01g060200.2	-1.88786	0.244269	3'-5' exonuclease domain-containing protein (AHRD V3.3 *** A0A103XRN2_CYNCS)
Solyc01g060205.1	-1.83382	0.199485	XH/XS domain-containing family protein (AHRD V3.3 *-* B9HTH7_POPTR)
Solyc01g060210.3	-6.23553	0.000564666	XH/XS domain-containing protein (AHRD V3.3 *-* AT3G48670.3)
Solyc01g060215.1	-34.1456	0.000770339	embryo defective 2410 (AHRD V3.3 --* AT2G25660.4)
Solyc01g060240.3	2.3205	3.48973e-14	cAMP-regulated phosphoprotein 19-related protein (AHRD V3.3 --* AT4G16146.1)
Solyc01g060245.1	-1.12611	0.711614	Pentatricopeptide repeat-containing protein, putative (AHRD V3.3 *** B9RZM2_RICCO)
Solyc01g060260.3	-1.84109	0.0100305	Glycine-rich protein family (AHRD V3.3 *-* AT5G49350.2)
Solyc01g060270.1	-3.0669	0.49091	Protein trichome birefringence (AHRD V3.3 *** TBR_ARATH)
Solyc01g060280.3	1.22552	0.0723297	AMSH-like ubiquitin thioesterase 1 (AHRD V3.3 *** A0A0B0NE95_GOSAR)
Solyc01g060314.1	-1.53326	0.879889	LOW QUALITY:MADS-box transcription factor family protein (AHRD V3.3 *** A0A072VPP2_MEDTR)
Solyc01g060415.1	-3.54011	0.000708768	DUF4378 domain protein (AHRD V3.3 *** G7IMV9_MEDTR)
Solyc01g060450.3	1.31118	0.230886	transmembrane protein, putative (DUF1218) (AHRD V3.3 *** AT5G49320.1)
Solyc01g060455.1	1.02157	0.975904	chromatin remodeling 31 (AHRD V3.3 *-* AT1G05490.1)
Solyc01g060470.3	1.30919	0.0416009	Importin subunit alpha (AHRD V3.3 *** K4AWF0_SOLLC)
Solyc01g060490.3	-4.53845	0.00547273	GATA transcription factor, putative (AHRD V3.3 *** B9RZK8_RICCO)
Solyc01g065490.3	-1.0046	0.985781	NAD(P)-linked oxidoreductase superfamily protein (AHRD V3.3 *-* AT1G60690.1)
Solyc01g065495.1	-1.11341	0.563538	NAD(P)-linked oxidoreductase superfamily protein (AHRD V3.3 *-* AT1G60730.3)
Solyc01g065500.3	2.0957	6.96672e-06	C2 calcium/lipid-binding plant phosphoribosyltransferase family protein (AHRD V3.3 *** AT5G17980.1)
Solyc01g065510.2	-1.03128	0.86933	CheY-like two-component responsive regulator family protein (AHRD V3.3 --* AT4G18020.9)
Solyc01g065530.3	-1.01714	0.887461	Protein COBRA, putative (AHRD V3.3 *** B9RZK6_RICCO)
Solyc01g065540.3	1.3532	0.00612419	Two-component response regulator (AHRD V3.3 *** W9RS74_9ROSA)
Solyc01g065550.3	-1.48809	0.0278244	Dehydration-induced 19-like protein (AHRD V3.3 *** E3T7S4_GOSHI)
Solyc01g065560.3	1.0589	0.693346	DUF789 family protein (AHRD V3.3 *** A0A072UTC8_MEDTR)
Solyc01g065570.2	-1.04536	0.976241	LOW QUALITY:DnaJ-domain-containing protein (AHRD V3.3 *** F4JC50_ARATH)
Solyc01g065580.3	-1.70313	1.31447e-05	Pumilio-like protein (AHRD V3.3 *** A0A0B0MGW0_GOSAR)
Solyc01g065624.1	-1.53326	0.879889	Retrovirus-related Pol polyprotein from transposon TNT 1-94 (AHRD V3.3 *-* A0A0B2PDP1_GLYSO)
Solyc01g065680.2	1.89056	0.000925157	LOW QUALITY:Protein phosphatase 2C and cyclic nucleotide-binding/kinase domain-containing protein (AHRD V3.3 --* A0A199V352_ANACO)
Solyc01g065690.3	-1.01837	0.931459	Heavy metal transport/detoxification superfamily protein, putative (AHRD V3.3 *-* A0A061EP42_THECC)
Solyc01g065700.3	1.02259	0.913041	Protein phosphatase 2C family protein (AHRD V3.3 *** AT5G27930.2)
Solyc01g065710.3	1.45695	0.0542723	CST complex subunit TEN1 (AHRD V3.3 *** A0A0B0NF61_GOSAR)
Solyc01g065720.3	1.13207	0.195772	Phospholipase D (AHRD V3.3 *** I1NJ37_SOYBN)
Solyc01g065740.3	-1.19475	0.527804	F-box family protein (AHRD V3.3 *** B9GFH4_POPTR)
Solyc01g065840.3	1.04634	0.812064	F-box family protein (AHRD V3.3 *** B9GFH4_POPTR)
Solyc01g065960.2	-1.35876	0.683194	Gamma-interferon-inducible lysosomal thiol reductase (AHRD V3.3 --* A0A151RU75_CAJCA)
Solyc01g065980.3	1.97787	0.000486777	Ethylene Response Factor E.4
Solyc01g066040.2	-4.89751	0.0492592	LOW QUALITY:WD40 domain-containing protein (AHRD V3.3 --* AT2G47410.6)
Solyc01g066050.3	1.45025	0.00770285	Tetratricopeptide repeat-containing protein (AHRD V3.3 *** D7L668_ARALL)
Solyc01g066060.3	-1.06732	0.601684	DAG protein (AHRD V3.3 *** K7TSG0_MAIZE)
Solyc01g066070.3	3.1997	0.166857	Pectin lyase-like superfamily protein, putative (AHRD V3.3 *** A0A061EWE0_THECC)
Solyc01g066100.2	-2.51197	0.446224	Glycosyltransferase (AHRD V3.3 *** K4AWL3_SOLLC)
Solyc01g066140.2	12.8455	0.00816432	Glycosyltransferase (AHRD V3.3 *** K4AWL3_SOLLC)
Solyc01g066150.1	4.50289	0.398728	Glycosyltransferase (AHRD V3.3 *-* K4AWL3_SOLLC)
Solyc01g066160.1	1.28861	0.49148	LOW QUALITY:WD40 domain-containing protein (AHRD V3.3 --* AT2G47410.6)
Solyc01g066190.1	1.70119	0.0155918	LOW QUALITY:Splicing factor 3B subunit 3 (AHRD V3.3 --* A0A0B2RZM2_GLYSO)
Solyc01g066200.1	1.57782	0.0472057	LOW QUALITY:Glucan endo-1,3-beta-glucosidase 8 (AHRD V3.3 --* W9S9M9_9ROSA)
Solyc01g066260.2	-1.09628	0.698531	LOW QUALITY:dyggve-melchior-clausen syndrome protein (AHRD V3.3 --* AT1G04200.2)
Solyc01g066270.3	1.36807	0.407993	LOW QUALITY:AT-hook motif nuclear-localized protein 1 (AHRD V3.3 --* AT4G12080.1)
Solyc01g066290.2	1.35438	0.237437	LOW QUALITY:Xaa-Pro aminopeptidase 1 (AHRD V3.3 --* A0A199W6F4_ANACO)
Solyc01g066310.3	1.31575	0.0108674	acyl-CoA dehydrogenase-like protein (AHRD V3.3 *** AT3G06810.1)
Solyc01g066340.3	-1.53326	0.879889	LOW QUALITY:Peptidyl-prolyl cis-trans isomerase CYP21-3, mitochondrial (AHRD V3.3 --* CP21C_ARATH)
Solyc01g066360.3	1.17482	0.879114	Pectinesterase (AHRD V3.3 *** K4AWN9_SOLLC)
Solyc01g066430.3	1.54481	8.81148e-06	RING/U-box superfamily protein (AHRD V3.3 *** AT2G47560.1)
Solyc01g066440.3	-2.22261	0.0199186	Acyl-CoA N-acyltransferases (NAT) superfamily protein (AHRD V3.3 --* AT1G18335.3)
Solyc01g066450.3	-1.12252	0.798807	Epoxide hydrolase (AHRD V3.3 *** A0A072UTA2_MEDTR)
Solyc01g066453.1	1.53572	0.627105	Epoxide hydrolase (AHRD V3.3 *-* S8E221_9LAMI)
Solyc01g066457.1	-1.83121	0.203713	Epoxide hydrolase-like protein (AHRD V3.3 *** A0A103YM44_CYNCS)
Solyc01g066480.3	1.41844	0.00185498	Fumarylacetoacetate hydrolase, putative (AHRD V3.3 *** B9RT83_RICCO)
Solyc01g066490.2	-12.6345	0.0839054	Unknown protein (AHRD V3.3 )
Solyc01g066510.2	-2.07174	0.549975	Gamete expressed 2 (AHRD V3.3 *-* A0A061ENE4_THECC)
Solyc01g066513.1	-1.53326	0.879889	Gamete expressed 2 (AHRD V3.3 *-* A0A061ENE4_THECC)
Solyc01g066515.1	-5.99993	0.351046	Gamete expressed 2 (AHRD V3.3 *-* A0A061ENE4_THECC)
Solyc01g066517.1	-7.05705	0.353889	gamete expressed 2 (AHRD V3.3 *-* AT5G49150.4)
Solyc01g066520.3	1.82235	0.113842	Dihydrolipoamide acetyltransferase component of pyruvate dehydrogenase complex (AHRD V3.3 *** K4AWQ5_SOLLC)
Solyc01g066525.1	-1.57414	0.52606	Agenet and bromo-adjacent homology (BAH) domain-containing protein (AHRD V3.3 --* AT1G68580.5)
Solyc01g066560.3	-2.45702	0.0844901	Protein DETOXIFICATION (AHRD V3.3 *** K4AWQ7_SOLLC)
Solyc01g066570.3	-1.11067	0.703346	senescence-associated family protein (DUF581) (AHRD V3.3 *** AT1G22160.1)
Solyc01g066590.3	1.14233	0.301347	Dynein light chain (AHRD V3.3 *** K9P0T9_9ROSI)
Solyc01g066610.3	-2.5929	0.00187343	fanconi anemia group I-like protein (AHRD V3.3 *** AT5G49110.4)
Solyc01g066620.3	-2.9357	0.00636537	Fatty acid beta-oxidation multifunctional protein (AHRD V3.3 *** A0A077DAS1_9ERIC)
Solyc01g066640.2	-2.32396	3.31688e-05	LOW QUALITY:vitellogenin-like protein (AHRD V3.3 *** AT3G06868.1)
Solyc01g066680.3	3.50595	4.10339e-06	Pollen Ole e 1 allergen and extensin family protein, putative (AHRD V3.3 *** A0A061EQC5_THECC)
Solyc01g066690.3	1.16848	0.18409	eukaryotic translation initiation factor 2 gamma subunit (AHRD V3.3 *** AT1G04170.2)
Solyc01g066700.3	-1.65929	0.142284	UDP-glucuronic acid decarboxylase 1 (AHRD V3.3 *** AT3G53520.1)
Solyc01g066710.3	-1.40484	0.376068	UDP-glucuronate decarboxylase protein 1 (AHRD V3.3 *-* N0A0E7_POPTO)
Solyc01g066720.3	1.63335	0.00423931	Hypoxia-responsive family protein (AHRD V3.3 *** G7I8Q8_MEDTR)
Solyc01g066730.3	1.06541	0.701449	MADS-box transcription factor family protein (AHRD V3.3 *-* AT1G72350.1)
Solyc01g066740.3	-17.3403	0.00110967	Transducin/WD40 repeat-like superfamily protein (AHRD V3.3 *** AT3G06880.2)
Solyc01g066760.2	1.55903	0.586344	DNA-directed RNA polymerase subunit beta' (AHRD V3.3 --* RPOC1_LOLPR)
Solyc01g066770.3	1.79378	0.00904216	Chaperone protein dnaJ, putative (AHRD V3.3 *** B9RT65_RICCO)
Solyc01g066790.1	22.9184	0.00881362	LOW QUALITY:Diacylglycerol O-acyltransferase 2 (AHRD V3.3 --* DGAT2_ARATH)
Solyc01g066810.3	-5.15971	0.413484	Adenine nucleotide alpha hydrolases-like superfamily protein (AHRD V3.3 *** AT2G47710.1)
Solyc01g066820.3	-2.00422	0.0623132	Kinesin-like protein (AHRD V3.3 *** K4AWT2_SOLLC)
Solyc01g066830.3	-1.00846	0.938029	Ubiquitin-like-specific protease ESD4 (AHRD V3.3 *** A0A0B0MXS6_GOSAR)
Solyc01g066840.3	1.46235	0.00433755	40S ribosomal protein S21 (AHRD V3.3 *** A0A0V0GU27_SOLCH)
Solyc01g066850.3	-1.30689	0.399356	WAT1-related protein (AHRD V3.3 *** K4AWT5_SOLLC)
Solyc01g066860.3	-1.50367	0.368299	LOW QUALITY:BnaCnng45880D protein (AHRD V3.3 *** A0A078JHJ1_BRANA)
Solyc01g066865.1	-3.15572	0.476776	P450 reductase 1 (AHRD V3.3 --* AT4G24520.2)
Solyc01g066870.3	-1.09118	0.651538	Protein phosphatase 2C family protein (AHRD V3.3 *** AT3G16560.4)
Solyc01g066880.3	1.21591	0.530695	Heavy metal transport/detoxification superfamily protein (AHRD V3.3 *-* AT5G27690.1)
Solyc01g066890.1	1.29988	0.49797	LOW QUALITY:Protein kinase superfamily protein (AHRD V3.3 --* AT4G32660.3)
Solyc01g066900.3	1.16193	0.292926	cationic amino acid transporter 9 (AHRD V3.3 --* AT1G05940.2)
Solyc01g066910.3	-3.43974	0.0540661	Protease inhibitor/seed storage/lipid transfer protein family protein (AHRD V3.3 *** D7MM18_ARALL)
Solyc01g066940.3	1.43695	0.00183797	Vesicle-associated membrane protein, putative (AHRD V3.3 *** B9RT39_RICCO)
Solyc01g066957.1	2.17238	1.73573e-07	Flowering promoting factor-like 1 (AHRD V3.3 *** Q6RIB0_TOBAC)
Solyc01g067000.3	2.3639	8.00943e-15	Calcium-dependent lipid-binding (CaLB domain) family protein (AHRD V3.3 *** AT3G16510.1)
Solyc01g067010.3	1.81665	0.000531185	LOW QUALITY:F-box associated interaction domain-containing protein (AHRD V3.3 *** A0A103XHT5_CYNCS)
Solyc01g067020.3	2.9125	3.1908e-18	Atypical receptor-like kinase 1 (AHRD V3.3 *** C5H8K0_SOLLC)
Solyc01g067025.1	-1.41633	0.597288	LOW QUALITY:F-box/RNI superfamily protein, putative (AHRD V3.3 *** G7KI75_MEDTR)
Solyc01g067030.2	-1.01605	0.945775	LOW QUALITY:F-box associated interaction domain-containing protein (AHRD V3.3 *** A0A103XHT5_CYNCS)
Solyc01g067040.2	1.2703	0.924474	PWWP domain-containing family protein (AHRD V3.3 *-* U5GDF3_POPTR)
Solyc01g067070.3	1.636	0.0007796	Mitochondrial substrate carrier family protein (AHRD V3.3 *** AT5G48970.1)
Solyc01g067080.3	-1.01462	0.929266	dynein beta chain, ciliary protein (AHRD V3.3 *** AT3G21400.1)
Solyc01g067090.3	-1.34561	0.0454722	Arginine-glutamic acid dipeptide repeats protein (AHRD V3.3 *** A0A1D1ZEZ0_9ARAE)
Solyc01g067100.3	-1.1532	0.211584	cullin 1 (AHRD V3.3 *** AT4G02570.4)
Solyc01g067103.1	-1.49514	0.0472135	Cullin-1, putative (AHRD V3.3 *-* B9RT30_RICCO)
Solyc01g067107.1	-1.64618	0.229208	ARABIDILLO-1 (AHRD V3.3 --* AT2G44900.2)
Solyc01g067120.3	-1.87326	0.165582	Cullin 1, putative (AHRD V3.3 *** A0A061EP85_THECC)
Solyc01g067125.1	-2.63463	0.00438381	Cullin 1, putative (AHRD V3.3 *-* A0A061EP85_THECC)
Solyc01g067130.3	-1.51365	0.393012	Nuclear transcription factor Y protein (AHRD V3.3 *** G7JKC3_MEDTR)
Solyc01g067160.3	1.46484	0.825004	DNA topoisomerase 4 subunit B (DUF810) (AHRD V3.3 --* AT4G11670.4)
Solyc01g067165.1	1.04452	0.90567	Disease resistance protein (CC-NBS-LRR class) family protein (AHRD V3.3 *** A0A072VNI6_MEDTR)
Solyc01g067170.1	-1.16321	0.925474	LOW QUALITY:cullin 1 (AHRD V3.3 *-* AT4G02570.4)
Solyc01g067180.3	-1.42108	0.23902	Cullin-1 (AHRD V3.3 *-* A0A0B2STE7_GLYSO)
Solyc01g067210.3	-7.28026	0.0175247	cullin 1 (AHRD V3.3 *** AT4G02570.4)
Solyc01g067215.1	-1.02715	0.988597	cullin 1 (AHRD V3.3 *-* AT4G02570.4)
Solyc01g067250.3	-2.79834	0.0952393	cullin 1 (AHRD V3.3 *-* AT4G02570.4)
Solyc01g067273.1	-2.40307	0.028987	Cullin 1 (AHRD V3.3 *-* A0A172MAB9_VITPS)
Solyc01g067275.1	-1.53326	0.879889	cullin 1 (AHRD V3.3 *-* AT4G02570.4)
Solyc01g067280.3	1.51197	0.00210273	F-box-like protein (AHRD V3.3 *** G7JJ28_MEDTR)
Solyc01g067290.2	-1.58109	0.173777	Isoflavone reductase-related family protein (AHRD V3.3 *** B9HMP3_POPTR)
Solyc01g067295.1	2.72183	0.0549408	Metallocarboxypeptidase inhibitor (AHRD V3.3 *** O24373_SOLTU)
Solyc01g067300.3	1.20217	0.379937	CASP-like protein (AHRD V3.3 *** K4AWX9_SOLLC)
Solyc01g067340.2	1.45181	0.0281173	bHLH transcription factor 075
Solyc01g067350.3	-3.70773	0.348509	Glycosyltransferase (AHRD V3.3 *** K4AWY4_SOLLC)
Solyc01g067360.3	2.47411	6.45398e-06	CHY-type/CTCHY-type/RING-type Zinc finger protein (AHRD V3.3 *** AT5G18650.1)
Solyc01g067370.3	-6.18714	0.00555907	TSB
Solyc01g067380.3	2.53591	2.35052e-10	Lipase (AHRD V3.3 *** B6V3M3_JATCU)
Solyc01g067390.3	-1.57057	0.0154354	RNA helicase DEAH-box1
Solyc01g067400.3	1.30997	0.0195856	Kinase family protein (AHRD V3.3 *** D7LYF0_ARALL)
Solyc01g067440.3	1.57573	0.344281	Glutaredoxin family protein (AHRD V3.3 *** AT3G21460.1)
Solyc01g067460.2	2.25978	0.694399	Glutaredoxin family protein (AHRD V3.3 *** D7MAE7_ARALL)
Solyc01g067480.3	-2.42458	3.02992e-06	Acyl-CoA-binding domain-containing protein 4 (AHRD V3.3 *** A0A0B0MQV8_GOSAR)
Solyc01g067490.3	-1.17121	0.314594	Anaphase-promoting complex subunit 7-like protein (AHRD V3.3 *** A0A0B0MSH3_GOSAR)
Solyc01g067500.3	1.11024	0.269785	Serine/threonine-protein phosphatase 2A regulatory subunit B (AHRD V3.3 *** G7JK96_MEDTR)
Solyc01g067510.3	-3.9525	0.0312359	Kinase family protein (AHRD V3.3 *** B9GNF8_POPTR)
Solyc01g067520.3	2.47418	0.748745	Cellulose synthase, putative (AHRD V3.3 *** B9RKY2_RICCO)
Solyc01g067530.3	-1.11686	0.551794	GTPase obg (AHRD V3.3 *** W9RHI6_9ROSA)
Solyc01g067540.1	-2.91387	0.240835	Ethylene-responsive transcription factor (AHRD V3.3 *** W9R6V3_9ROSA)
Solyc01g067550.3	1.16157	0.284843	Zinc finger transcription factor 8
Solyc01g067560.3	-1.08573	0.463206	Always early, putative (AHRD V3.3 *** B9RT24_RICCO)
Solyc01g067570.3	1.31154	0.11634	Adaptin family protein (AHRD V3.3 --* AT4G23460.1)
Solyc01g067590.3	1.18543	0.177011	Sucrose nonfermenting 4-like protein (AHRD V3.3 *** A0A0B2SMB8_GLYSO)
Solyc01g067600.3	-1.76381	0.000248548	Zinc finger, CW-type (AHRD V3.3 *** A0A103XJ19_CYNCS)
Solyc01g067610.3	1.39169	0.0704548	DNA-directed RNA polymerase subunit beta (AHRD V3.3 --* RPOB_OENEH)
Solyc01g067620.3	-1.93157	1.17551e-05	2-oxoglutarate (2OG) and Fe(II)-dependent oxygenase superfamily protein (AHRD V3.3 *** AT3G21420.1)
Solyc01g067630.3	-1.36778	0.108658	NAD(P)-binding Rossmann-fold superfamily protein (AHRD V3.3 *** AT2G39080.1)
Solyc01g067640.3	1.10752	0.45779	Protein kinase superfamily protein (AHRD V3.3 *** AT1G54610.3)
Solyc01g067650.2	2.47418	0.748745	Transducin family protein / WD-40 repeat family protein (AHRD V3.3 --* AT1G15750.4)
Solyc01g067660.3	-1.33623	0.128281	1,4-alpha-glucan-maltohydrolase
Solyc01g067680.3	1.35956	0.0208945	Tubby-like F-box protein (AHRD V3.3 *** M1APZ0_SOLTU)
Solyc01g067690.3	-1.151	0.64874	Sgf11 (Transcriptional regulation protein) protein (AHRD V3.3 --* A0A072TU18_MEDTR)
Solyc01g067700.3	-2.22629	0.00858007	SAGA-associated factor 11 (AHRD V3.3 *-* J3NDX3_ORYBR)
Solyc01g067710.3	1.38531	0.0847924	(Sodium/potassium)/proton exchanger 3
Solyc01g067720.3	-1.38122	0.0516002	Vesicle-associated 2-2-like protein (AHRD V3.3 *** A0A0B0PX66_GOSAR)
Solyc01g067730.3	1.49216	0.0123597	Acyl carrier protein (AHRD V3.3 *** K4AX21_SOLLC)
Solyc01g067740.3	2.40868	2.60855e-08	Superoxide dismutase [Cu-Zn] 1
Solyc01g067750.3	1.87619	3.16855e-06	dehydroquinate dehydratase/shikimate:NADP oxidoreductase
Solyc01g067780.1	-1.95099	0.113681	DnaJ domain-containing protein (AHRD V3.3 *** A0A103XIV0_CYNCS)
Solyc01g067790.3	-3.41111	3.10438e-09	BRCT domain-containing DNA repair protein, putative isoform 1 (AHRD V3.3 *** A0A061ENE5_THECC)
Solyc01g067800.3	-1.75524	0.000568909	RING/U-box superfamily protein (AHRD V3.3 *** A0A061EMU5_THECC)
Solyc01g067810.2	-2.41618	0.753668	LOW QUALITY:Condensin complex subunit 1 (AHRD V3.3 --* K4D2L4_SOLLC)
Solyc01g067820.3	1.26613	0.0444102	DNA mismatch repair protein (AHRD V3.3 *** AT3G62450.1)
Solyc01g067830.3	1.17986	0.463373	U1 small nuclear ribonucleoprotein C (AHRD V3.3 *** K4AX31_SOLLC)
Solyc01g067840.2	-1.53326	0.879889	LOW QUALITY:breaking of asymmetry in the stomatal lineage (AHRD V3.3 --* AT5G60880.1)
Solyc01g067860.3	-3.31913	0.0254885	Peroxidase (AHRD V3.3 *** B9S3Y5_RICCO)
Solyc01g067870.3	-1.63408	0.368579	Peroxidase (AHRD V3.3 *** K4AX35_SOLLC)
Solyc01g067890.3	1.64822	0.00323729	1-D-deoxyxylulose 5-phosphate synthase
Solyc01g067900.3	1.17238	0.268449	Rapid ALkalinization Factor (AHRD V3.3 *** A0A118JUQ8_CYNCS)
Solyc01g067905.1	-1.19496	0.331789	Heat shock factor-binding protein 1 (AHRD V3.3 *** A0A0B2P7Y6_GLYSO)
Solyc01g067910.3	4.37152	0.597944	Unknown protein (AHRD V3.3 )
Solyc01g067930.3	-1.26909	0.0299981	Xyloglucan alpha-1,6-xylosyltransferase (AHRD V3.3 *** X2CZ83_PINRA)
Solyc01g067940.2	-1.29613	0.499666	LOW QUALITY:Citrate synthase family protein (AHRD V3.3 --* AT2G44350.4)
Solyc01g067945.1	-2.69172	0.198447	F-box/LRR-repeat protein At5g02910 (AHRD V3.3 --* FBL79_ARATH)
Solyc01g067980.1	-2.41618	0.753668	LOW QUALITY:Protein phosphatase 2C-like protein (AHRD V3.3 *-* G7IBT6_MEDTR)
Solyc01g068000.3	1.0987	0.433705	Protein phosphatase 2C-like protein (AHRD V3.3 *** G7IBT5_MEDTR)
Solyc01g068020.3	1.37787	0.00747507	Polyketide cyclase / dehydrase and lipid transport protein (AHRD V3.3 *** AT4G01883.1)
Solyc01g068030.3	2.32239	1.33533e-06	Polyketide cyclase / dehydrase and lipid transport protein (AHRD V3.3 *** AT4G01883.1)
Solyc01g068040.1	-2.20562	0.403489	LOW QUALITY:DNA-directed RNA polymerase subunit beta (AHRD V3.3 --* H6T2Q9_9POAL)
Solyc01g068050.3	-1.33948	0.0788697	tRNA guanosine-2'-O-methyltransferase TRM13 (AHRD V3.3 *** A0A0B0MRQ4_GOSAR)
Solyc01g068060.3	1.43759	0.0101037	Autophagy-related protein (AHRD V3.3 *-* K7VT17_SOLTU)
Solyc01g068065.1	1.46551	0.0148505	Autophagy-related protein (AHRD V3.3 *** F2YHL2_SOLLC)
Solyc01g068070.3	1.03098	0.85387	Transducin/WD-like repeat-protein (AHRD V3.3 *** G7KTS0_MEDTR)
Solyc01g068080.3	-1.12494	0.580444	Cinnamoyl-CoA reductase, putative (AHRD V3.3 *** B9T062_RICCO)
Solyc01g068100.3	1.20475	0.171213	Squamosa promoter binding protein12a
Solyc01g068120.3	2.56159	0.653178	Pectinesterase (AHRD V3.3 *** M1A2Q2_SOLTU)
Solyc01g068130.3	-1.72708	0.00148879	calcium/calcium/calmodulin-dependent Serine/Threonine-kinase (AHRD V3.3 *** AT2G47010.2)
Solyc01g068140.3	-1.02208	0.948325	Transferase family protein (AHRD V3.3 *** B9I9B9_POPTR)
Solyc01g068150.3	-1.16431	0.487343	NEFA-interacting nuclear protein NIP30, putative (AHRD V3.3 *** B9RN44_RICCO)
Solyc01g068155.1	-1.67361	0.317165	Transducin/WD40 repeat-like superfamily protein isoform 1 (AHRD V3.3 --* A0A061DF50_THECC)
Solyc01g068160.3	1.06833	0.687076	Isopenicillin N epimerase (AHRD V3.3 *** A0A0B0PU12_GOSAR)
Solyc01g068170.3	1.14759	0.299662	oxidoreductase/transition metal ion-binding protein (AHRD V3.3 *-* AT3G51940.2)
Solyc01g068180.3	1.5735	1.9874e-05	Pentatricopeptide repeat-containing protein (AHRD V3.3 *** A0A103Y1F7_CYNCS)
Solyc01g068190.3	2.25285	0.00243704	HIGH CHLOROPHYLL FLUORESCENCE 153-like protein
Solyc01g068200.3	-1.13143	0.393515	Elongation defective 1 family protein (AHRD V3.3 *** A0A172CF10_POPTO)
Solyc01g068210.3	-1.0617	0.642216	Glutamate dehydrogenase, putative (AHRD V3.3 *** B9RQ63_RICCO)
Solyc01g068240.3	1.22336	0.164909	Ubiquitin carboxyl-terminal hydrolase (AHRD V3.3 *** G7IGQ8_MEDTR)
Solyc01g068250.2	-1.29926	0.526772	LOW QUALITY:Transducin/WD40 repeat-like superfamily protein (AHRD V3.3 *** A0A061FJT3_THECC)
Solyc01g068260.3	-2.20123	0.000818713	BRCT domain-containing family protein (AHRD V3.3 *-* U5GIX9_POPTR)
Solyc01g068263.1	-2.74637	0.00153307	DNA topoisomerase 2-binding protein 1 (AHRD V3.3 *-* A0A1D1Y397_9ARAE)
Solyc01g068267.1	-4.31828	0.000441254	DNA topoisomerase 2-binding 1 (AHRD V3.3 *-* A0A0B0N3F4_GOSAR)
Solyc01g068270.3	-1.22436	0.157876	Kinase family protein (AHRD V3.3 *** B9H7J5_POPTR)
Solyc01g068280.3	-1.95065	0.000841795	chromatin remodeling 24 (AHRD V3.3 *** AT5G63950.1)
Solyc01g068290.3	-1.15028	0.399635	tRNA uridine 5-carboxymethylaminomethyl modification enzyme MnmG (AHRD V3.3 *** A0A1D1ZGW0_9ARAE)
Solyc01g068320.2	-1.53326	0.879889	chromatin remodeling 31 (AHRD V3.3 *** AT1G05490.1)
Solyc01g068330.3	1.02492	0.803045	cell division cycle 48 (AHRD V3.3 *** AT3G09840.1)
Solyc01g068340.3	-1.08212	0.71988	Crossover junction endonuclease MUS81-like protein (AHRD V3.3 *** G7J1L2_MEDTR)
Solyc01g068360.3	-1.07809	0.769914	Protein kinase (AHRD V3.3 *** Q2HVC0_MEDTR)
Solyc01g068365.1	-4.6018	0.12201	Beta-glucosidase, GBA2 type family protein (AHRD V3.3 --* AT1G33700.4)
Solyc01g068390.3	1.07717	0.639332	Purple acid phosphatase (AHRD V3.3 *-* K4AX84_SOLLC)
Solyc01g068400.3	1.14447	0.231452	Tubulin-specific chaperone A (AHRD V3.3 *** M4M6P8_GOSAR)
Solyc01g068410.3	1.69503	0.148697	SlPIN5
Solyc01g068420.3	-10.3963	0.0896225	Trichome birefringence-like protein (AHRD V3.3 *-* G7IKB9_MEDTR)
Solyc01g068450.3	1.4125	0.00498459	Essential protein Yae1, N-terminal (AHRD V3.3 *** A0A118K080_CYNCS)
Solyc01g068460.3	-1.2294	0.288719	Plant calmodulin-binding-like protein (AHRD V3.3 *** G7IW85_MEDTR)
Solyc01g068470.3	-1.20805	0.694494	cytochrome C oxidase subunit (AHRD V3.3 *-* AT2G38780.4)
Solyc01g068475.1	-2.19786	0.10617	cytochrome C oxidase subunit (AHRD V3.3 *-* AT2G38780.6)
Solyc01g068480.3	1.08333	0.518967	Embryo defective 2765 (AHRD V3.3 *** Q8L5Y4_ARATH)
Solyc01g068490.3	-3.53607	0.000423859	U-box domain-containing protein (AHRD V3.3 *** A0A0K9NJR6_ZOSMR)
Solyc01g068500.3	1.48363	0.152806	ERD (Early-responsive to dehydration stress) family protein (AHRD V3.3 *** G7IW32_MEDTR)
Solyc01g068510.1	4.68256	0.287014	LOW QUALITY:Leguminosin group485 secreted peptide (AHRD V3.3 *** G7JV71_MEDTR)
Solyc01g068530.3	1.41909	0.0234253	Ribosomal protein S16 (AHRD V3.3 *** A9P8S1_POPTR)
Solyc01g068540.3	-2.67032	0.000285482	Homeodomain-like superfamily protein, putative (AHRD V3.3 *** A0A061DHF1_THECC)
Solyc01g068560.3	-1.84145	0.000110914	Agglutinin-like protein ALA1, putative isoform 3 (AHRD V3.3 --* A0A061FRH3_THECC)
Solyc01g068580.3	1.06611	0.602123	COP1 SUPPRESSOR 2-like protein
Solyc01g068590.3	-1.46673	0.0146181	metal ion-binding protein (AHRD V3.3 *** AT3G62010.1)
Solyc01g068640.3	1.57364	0.00613794	aarF domain-containing protein kinase
Solyc01g073640.3	-1.80526	0.00126145	alcohol dehydrogenase-3,Pfam:PF13561
Solyc01g073650.3	1.73702	8.88187e-06	Serine/threonine-protein phosphatase (AHRD V3.3 *** A0A068ERL0_CARTI)
Solyc01g073660.3	3.43041	6.23829e-17	Major facilitator superfamily protein (AHRD V3.3 *** AT2G44280.4),Pfam:PF13347
Solyc01g073670.3	1.69423	0.000741444	Major facilitator superfamily protein (AHRD V3.3 *** AT3G60070.5),Pfam:PF13347
Solyc01g073680.3	1.13147	0.697095	Lipid transfer protein (AHRD V3.3 *** A0A072TPI6_MEDTR)
Solyc01g073690.2	1.23296	0.0827798	V-type proton ATPase subunit D (AHRD V3.3 *** W9SN12_9ROSA)
Solyc01g073695.1	1.10564	0.654604	P-loop containing nucleoside triphosphate hydrolases superfamily protein (AHRD V3.3 *** AT5G57480.1)
Solyc01g073700.3	1.69603	0.492328	LOW QUALITY:14-3-3 protein 7 (AHRD V3.3 --* 14337_SOLLC)
Solyc01g073710.2	-1.41782	0.068096	LOW QUALITY:Calcium-binding EF hand family protein (AHRD V3.3 *** A9PCU6_POPTR)
Solyc01g073720.2	1.10281	0.610073	LOW QUALITY:RING/U-box superfamily protein (AHRD V3.3 --* AT3G26730.8)
Solyc01g073725.1	1.14372	0.584533	ATPase, V1 complex, subunit B protein (AHRD V3.3 --* AT4G38510.5)
Solyc01g073730.3	-1.28798	0.0395634	cofactor of nitrate reductase and xanthine dehydrogenase 2 (AHRD V3.3 *** AT2G31955.5)
Solyc01g073740.3	2.60809	1.17492e-07	Citrate synthase (AHRD V3.3 *** M1CTV7_SOLTU)
Solyc01g073750.3	-3.0436	1.06595e-13	Glucan synthase-like protein (AHRD V3.3 *** G7KWP5_MEDTR)
Solyc01g073755.1	-2.78358	0.219739	Callose synthase (AHRD V3.3 *-* K7PRK8_MAIZE)
Solyc01g073770.2	1.47174	0.00519383	LOW QUALITY:PRLI-interacting factor A (AHRD V3.3 *-* Q9FUB4_ARATH)
Solyc01g073780.2	-5.8641	0.00027685	LOW QUALITY:Cysteine/Histidine-rich C1 domain family protein (AHRD V3.3 *-* AT2G44380.1)
Solyc01g073800.2	1.22016	0.316553	LOW QUALITY:Cysteine/Histidine-rich C1 domain family protein (AHRD V3.3 *** AT2G44380.1)
Solyc01g073810.2	-1.31181	0.493191	LOW QUALITY:Cysteine/Histidine-rich C1 domain family protein (AHRD V3.3 *** AT2G44380.1)
Solyc01g073820.3	1.11125	0.573279	LOW QUALITY:Cysteine/Histidine-rich C1 domain family protein (AHRD V3.3 *** AT2G44380.1)
Solyc01g073830.1	-1.40901	0.0416352	LOW QUALITY:Cysteine/Histidine-rich C1 domain family protein (AHRD V3.3 *-* AT2G27660.1)
Solyc01g073840.1	-1.0716	0.76652	LOW QUALITY:Cysteine/Histidine-rich C1 domain family protein (AHRD V3.3 *** AT2G44380.1)
Solyc01g073850.1	-1.46734	0.623307	LOW QUALITY:Cysteine/Histidine-rich C1 domain family protein (AHRD V3.3 *-* AT2G44380.1)
Solyc01g073860.3	1.13862	0.544966	Cysteine/Histidine-rich C1 domain family protein (AHRD V3.3 *** AT2G44380.1)
Solyc01g073870.3	-1.20161	0.41569	Transposon protein, putative, CACTA, En/Spm sub-class (AHRD V3.3 *-* Q10C76_ORYSJ)
Solyc01g073880.2	1.32468	0.0843317	LOW QUALITY:Cysteine/Histidine-rich C1 domain family protein (AHRD V3.3 *** AT2G44380.1)
Solyc01g073890.3	-1.50749	0.00513695	Cysteine/Histidine-rich C1 domain family protein (AHRD V3.3 *-* AT2G27660.1)
Solyc01g073900.3	1.17171	0.247529	RING/U-box superfamily protein (AHRD V3.3 *-* AT2G44410.1)
Solyc01g073910.3	-1.84794	0.00490683	homeobox leucine zipper protein (AHRD V3.3 *** AT5G06710.1)
Solyc01g073920.3	1.70777	0.000304569	Hydroxyproline-rich glycoprotein (AHRD V3.3 *** B9N6I3_POPTR)
Solyc01g073930.3	-1.15947	0.465833	N-terminal asparagine amidohydrolase family protein (AHRD V3.3 *** B9HPS4_POPTR)
Solyc01g073940.3	-1.27441	0.103141	Zinc finger transcription factor 9
Solyc01g073950.3	-1.5287	0.0395065	DNA-binding bromodomain-containing protein, putative (AHRD V3.3 *** A0A061EYH0_THECC)
Solyc01g073960.3	1.29239	0.0139983	Emsy N terminus domain-containing family protein (AHRD V3.3 *** B9HPS6_POPTR)
Solyc01g073970.3	-1.32271	0.110145	Histone H3 (AHRD V3.3 *** A0A068VC55_COFCA)
Solyc01g073980.1	-5.64611	0.448898	Lysine-specific demethylase 3A (AHRD V3.3 --* A0A151TQG8_CAJCA)
Solyc01g074010.3	-1.15709	0.119561	Protein kinase superfamily protein (AHRD V3.3 *** AT2G32850.2)
Solyc01g074020.3	-1.30983	0.0587769	LOW QUALITY:HIT-type Zinc finger family protein (AHRD V3.3 *** AT1G04945.4)
Solyc01g074040.2	-3.00841	1.4615e-12	Beta-glucosidase 01 (AHRD V3.3 *** B5M9E4_SOLLC)
Solyc01g079060.3	1.1095	0.461167	Charged multivesicular body 7 (AHRD V3.3 *-* A0A0B0PQU1_GOSAR)
Solyc01g079080.3	-2.47304	0.0700329	asynaptic protein (AHRD V3.3 *** AT2G46980.2)
Solyc01g079090.3	2.1397	1.62433e-06	Protoporphyrinogen oxidase (AHRD V3.3 *** O64384_SOLTU)
Solyc01g079100.3	-3.49157	0.00248632	S-acyltransferase (AHRD V3.3 *** K4AXF6_SOLLC)
Solyc01g079110.3	-1.62175	0.0041163	Histone H3 (AHRD V3.3 *** A0A0V0H170_SOLCH)
Solyc01g079120.3	2.47418	0.748745	LOW QUALITY:PLAC8 family protein (AHRD V3.3 --* AT4G35920.5)
Solyc01g079130.2	-1.5788	0.346652	Pectin lyase-like superfamily protein (AHRD V3.3 *** AT1G02460.1)
Solyc01g079140.2	-1.79912	0.481708	LOW QUALITY:evolutionarily conserved C-terminal region 2 (AHRD V3.3 --* AT3G13460.4)
Solyc01g079150.3	-1.92198	0.00172519	Boron transporter (AHRD V3.3 *** B6V758_VITVI)
Solyc01g079160.3	-2.30277	0.293351	GDSL esterase/lipase (AHRD V3.3 *** W9R6R2_9ROSA)
Solyc01g079170.3	-2.59292	0.00105507	Hexosyltransferase (AHRD V3.3 *** K4AXG3_SOLLC)
Solyc01g079190.2	-1.53326	0.879889	LOW QUALITY:Sucrose-6F-phosphate phosphohydrolase family protein (AHRD V3.3 --* AT2G35840.4)
Solyc01g079200.3	-1.56677	0.00202451	gibberellin 2-oxidase 3
Solyc01g079210.3	-1.00154	0.988663	DNA methyltransferase 1-associated protein, putative (AHRD V3.3 *** B9RN98_RICCO)
Solyc01g079220.3	1.41323	0.0331943	NifU-like protein 1 (AHRD V3.3 *** W9R6P7_9ROSA)
Solyc01g079230.3	-1.40305	0.0636063	Agenet-like domain-containing protein (AHRD V3.3 *-* A0A103YNT6_CYNCS)
Solyc01g079235.1	-1.25357	0.0924951	Agenet-like domain-containing protein (AHRD V3.3 *** A0A103YNT6_CYNCS)
Solyc01g079240.3	-1.54796	0.125832	Long-Chain Acyl-CoA Synthetase (AHRD V3.3 *** A0A0G2SJE2_SALMI)
Solyc01g079250.3	1.00487	0.956825	RNA helicase DEAH-box2
Solyc01g079260.3	-1.27792	0.163024	WRKY transcription factor 23
Solyc01g079270.1	1.01779	0.98058	Transcription factor, putative (AHRD V3.3 *-* B9RNB4_RICCO)
Solyc01g079280.1	2.47418	0.748745	LOW QUALITY:Pmr5/Cas1p GDSL/SGNH-like acyl-esterase family protein (DUF828) (AHRD V3.3 --* AT5G58600.1)
Solyc01g079290.1	-8.38961	0.217833	LOW QUALITY:Ubiquitin-conjugating enzyme family protein (AHRD V3.3 *-* AT1G53025.2)
Solyc01g079300.3	-2.46442	0.0299721	Stachyose synthase, putative (AHRD V3.3 *** B9RNB5_RICCO)
Solyc01g079310.3	-2.13468	0.0010602	heme binding protein (AHRD V3.3 *** AT3G62370.1)
Solyc01g079320.3	-1.77456	0.000494444	Pentatricopeptide repeat-containing protein, putative (AHRD V3.3 *** B9RNC6_RICCO)
Solyc01g079330.3	1.24434	0.034232	RNA helicase DEAD3
Solyc01g079340.3	1.30983	0.105524	protein kinase superfamily protein
Solyc01g079350.3	-1.02047	0.822734	HIT zinc finger,PAPA-1-like conserved region, putative (AHRD V3.3 *** A0A061F305_THECC)
Solyc01g079360.3	-3.78505	0.000154529	WRKY transcription factor 37
Solyc01g079370.3	2.13724	0.187509	GRAS family transcription factor, putative (AHRD V3.3 *** A0A061EWU1_THECC)
Solyc01g079375.1	-4.20542	0.329385	P-loop containing nucleoside triphosphate hydrolases superfamily protein (AHRD V3.3 --* AT5G47820.2)
Solyc01g079380.1	-3.30761	0.301308	LOW QUALITY:GRAS family transcription factor, putative (AHRD V3.3 *** A0A061EWU1_THECC)
Solyc01g079385.1	-2.15573	0.0400862	Histone-lysine N-methyltransferase (AHRD V3.3 *-* A0A072VP41_MEDTR)
Solyc01g079390.3	-1.63979	0.0171999	Histone-lysine N-methyltransferase MEDEA (AHRD V3.3 *-* MEDEA_ARATH)
Solyc01g079400.3	2.58593	5.83782e-09	TRICHOME BIREFRINGENCE-LIKE 6 (AHRD V3.3 *** AT3G62390.1)
Solyc01g079410.3	2.15431	1.11766e-06	Calcium-dependent phosphotriesterase superfamily protein (AHRD V3.3 *** A0A061DRE0_THECC)
Solyc01g079420.3	1.47065	0.000185867	Cytochrome c oxidase subunit 5C (AHRD V3.3 *** M1AI67_SOLTU)
Solyc01g079425.1	1.862	0.204319	H -ATPase 7 (AHRD V3.3 --* AT3G60330.4)
Solyc01g079450.3	1.44126	0.0127316	Dipeptidyl-peptidase, putative (AHRD V3.3 *** B9RNE4_RICCO)
Solyc01g079460.2	1.0839	0.760605	LOW QUALITY:BnaC09g16130D protein (AHRD V3.3 *** A0A078E278_BRANA)
Solyc01g079470.3	-6.29275	0.179479	CP12 (AHRD V3.3 *** O24136_TOBAC)
Solyc01g079480.3	1.18591	0.0709585	BZIP transcription factor (AHRD V3.3 *** Q1HW69_CAPAN)
Solyc01g079500.3	-1.43344	0.00784622	Vps51/Vps67 family (components of vesicular transport) protein (AHRD V3.3 *** AT4G02030.1)
Solyc01g079507.1	-1.71218	0.000949891	DNA helicase (AHRD V3.3 *** K4AXJ5_SOLLC)
Solyc01g079520.3	-1.17885	0.175439	DNA mismatch repair protein (AHRD V3.3 *-* Q6DQL6_PETHY)
Solyc01g079530.3	-1.10997	0.69123	RING/FYVE/PHD zinc finger superfamily protein (AHRD V3.3 *** AT1G02610.1)
Solyc01g079540.3	1.38469	0.00254861	GTP-binding protein (AHRD V3.3 *** Q9SDK4_ORYSJ)
Solyc01g079550.2	1.55383	0.0440018	LOW QUALITY:Multidrug resistance protein ABC transporter family protein, putative (AHRD V3.3 *** A0A061DZ20_THECC)
Solyc01g079560.3	-4.23489	0.573231	B3 domain-containing protein (AHRD V3.3 *-* A0A0B2PF62_GLYSO)
Solyc01g079570.3	-2.91048	0.00018884	Beta-D-xylosidase family protein (AHRD V3.3 *** B9HWX2_POPTR)
Solyc01g079580.3	-1.39934	0.00345885	DNAJ heat shock N-terminal domain-containing family protein (AHRD V3.3 *** B9GSH4_POPTR)
Solyc01g079590.3	1.09697	0.374867	Late embryogenesis abundant protein (LEA) family protein (AHRD V3.3 *** AT3G62580.1)
Solyc01g079600.3	-1.9412	0.000320921	Lipase (AHRD V3.3 *** A0A151RYE9_CAJCA)
Solyc01g079610.3	1.41507	0.0306346	DNAJ heat shock family protein (AHRD V3.3 *** AT3G62600.1)
Solyc01g079620.3	-2.67351	0.551687	colorless fruit epidermis
Solyc01g079630.3	1.21295	0.169725	Sucrose-phosphatase-related family protein (AHRD V3.3 *** B9GSG4_POPTR)
Solyc01g079640.3	1.63207	0.0336946	tRNA (Guanine(26)-N(2))-dimethyltransferase (AHRD V3.3 *** A0A1D1XTE5_9ARAE)
Solyc01g079650.3	-1.28234	0.114389	CTP synthase (AHRD V3.3 *** A0A0V0IPL0_SOLCH)
Solyc01g079660.2	-1.66291	0.0285366	LOW QUALITY:cotton fiber protein (AHRD V3.3 *** AT5G38700.1)
Solyc01g079670.2	-2.20973	0.0103219	LOW QUALITY:cotton fiber protein (AHRD V3.3 *** AT5G38700.1)
Solyc01g079680.3	-1.30058	0.0473381	Ran GTPase activating protein 2 (AHRD V3.3 *** I7JP53_9SOLN)
Solyc01g079690.3	1.03311	0.768437	SWI/SNF2-type chromatin remodelling ATPase
Solyc01g079710.3	-1.21331	0.0524733	OB-fold-like isoform 1 (AHRD V3.3 *** A0A061ELQ4_THECC)
Solyc01g079720.3	1.22635	0.0978794	Kinase-associated protein phosphatase 1 (AHRD V3.3 *** A6N8J3_SOLPE)
Solyc01g079740.3	-3.74791	6.9648e-05	LOW QUALITY:Fantastic four-like protein (AHRD V3.3 *** G7IE53_MEDTR)
Solyc01g079750.3	-1.20226	0.280373	MAP kinase kinase kinase 4
Solyc01g079760.3	1.85124	2.55725e-06	Peroxisomal carrier protein (AHRD V3.3 *** B4FBM4_MAIZE)
Solyc01g079780.3	1.23816	0.0176465	Glycoprotein membrane GPI-anchored (AHRD V3.3 *** A0A061ELP1_THECC)
Solyc01g079790.3	-1.7768	0.0257664	ADP-glucose pyrophosphorylase large subunit 3
Solyc01g079800.3	-1.14497	0.608562	Dead box ATP-dependent RNA helicase, putative (AHRD V3.3 *** B9RTX6_RICCO)
Solyc01g079810.3	1.23592	0.0613678	RING/U-box superfamily protein (AHRD V3.3 --* AT5G38895.3)
Solyc01g079820.3	-1.24063	0.0885875	Peroxiredoxin (AHRD V3.3 *** Q5JBR7_IPOBA)
Solyc01g079830.3	1.08627	0.880811	Fatty acid hydroxylase superfamily (AHRD V3.3 --* AT1G02205.1)
Solyc01g079840.3	1.17006	0.229416	NEDD8-activating enzyme E1 catalytic subunit-like protein (AHRD V3.3 *** A0A0B0N4J5_GOSAR)
Solyc01g079850.3	-1.25287	0.347481	TRICHOME BIREFRINGENCE-LIKE 11 (AHRD V3.3 *** AT5G19160.1)
Solyc01g079860.3	-1.46899	0.0140602	ATP-dependent (S)-NAD(P)H-hydrate dehydratase (AHRD V3.3 *** K4AXN1_SOLLC)
Solyc01g079865.1	1.37399	0.0693177	Calcium and calcium/calmodulin-dependent serine/threonine-protein kinase (AHRD V3.3 --* CCAMK_PEA)
Solyc01g079870.3	1.21797	0.0820614	CONSTANS interacting protein 2b
Solyc01g079880.3	2.13575	5.94043e-06	Stem-specific TSJT1 (AHRD V3.3 *** A0A0B0MRD0_GOSAR)
Solyc01g079890.3	15.4554	0.0655059	NOD26-like intrinsic protein 7.1
Solyc01g079900.1	-1.53326	0.879889	LOW QUALITY:Eukaryotic aspartyl protease family protein (AHRD V3.3 *** AT1G03220.1)
Solyc01g079910.1	-1.63273	0.620394	LOW QUALITY:Xyloglucan-specific endoglucanase inhibitor protein 2 (AHRD V3.3 *-* F1DHN5_SOLTU)
Solyc01g079920.3	-3.39709	1.40773e-06	Eukaryotic aspartyl protease family protein (AHRD V3.3 *** AT1G03220.1)
Solyc01g079930.2	5.29182	2.83558e-06	Xyloglucan-specific endoglucanase inhibitor 9 (AHRD V3.3 *** G8GYH9_SOLTU)
Solyc01g079940.3	2.02373	0.00526892	Eukaryotic aspartyl protease family protein (AHRD V3.3 *** AT1G03220.1)
Solyc01g079950.3	1.81829	0.0134025	Xyloglucan-specific endoglucanase inhibitor protein 2 (AHRD V3.3 *** F1DHN5_SOLTU)
Solyc01g079960.2	1.15013	0.506751	Eukaryotic aspartyl protease family protein (AHRD V3.3 *** AT1G03220.1)
Solyc01g079970.2	1.47795	0.507126	Eukaryotic aspartyl protease family protein (AHRD V3.3 *** AT1G03220.1)
Solyc01g079980.3	2.31613	3.56581e-05	Eukaryotic aspartyl protease family protein (AHRD V3.3 *** AT1G03220.1)
Solyc01g080010.2	1.1998	0.458453	xyloglucan endoglucanase inhibitor
Solyc01g080020.2	-1.1534	0.498174	Eukaryotic aspartyl protease family protein, putative (AHRD V3.3 *** A0A061ELJ0_THECC)
Solyc01g080030.2	2.549	0.0592002	NADP-dependent alkenal double bond reductase (AHRD V3.3 *** A0A072TWU1_MEDTR)
Solyc01g080040.3	2.04269	5.84526e-07	Dual specificity protein phosphatase, putative (AHRD V3.3 *** B9RTU2_RICCO)
Solyc01g080050.3	-2.4938	0.591001	basic helix-loop-helix (bHLH) DNA-binding superfamily protein (AHRD V3.3 *** AT3G06120.1)
Solyc01g080070.3	-1.07493	0.549297	Heavy metal transport/detoxification superfamily protein (AHRD V3.3 *-* AT3G06130.1)
Solyc01g080080.3	1.41054	0.00963318	RING/U-box superfamily protein (AHRD V3.3 *** AT3G06140.1)
Solyc01g080100.3	1.18711	0.602807	LOW QUALITY:RING zinc finger protein, putative (AHRD V3.3 *** A0A072USX7_MEDTR)
Solyc01g080110.3	1.33583	0.0373932	TVP38/TMEM64 family membrane protein (AHRD V3.3 *** A0A0B2RII2_GLYSO)
Solyc01g080120.2	-2.45743	0.37638	cytochrome P450 family protein (AHRD V3.3 *** AT3G06150.1)
Solyc01g080130.2	-1.22272	0.188721	cytochrome P450 family protein (AHRD V3.3 *** AT3G06150.1)
Solyc01g080140.3	1.3193	0.0234948	alpha/beta-Hydrolases superfamily protein (AHRD V3.3 *** AT5G19050.1)
Solyc01g080150.3	1.00328	0.992077	tRNA dimethylallyltransferase
Solyc01g080160.3	1.28313	0.0332699	DUF21 domain-containing protein (AHRD V3.3 *** A0A0B2P6Y2_GLYSO)
Solyc01g080170.3	1.84	7.37577e-05	Hydroxymethylglutaryl-CoA lyase (AHRD V3.3 *** W9QRW1_9ROSA)
Solyc01g080180.3	1.06282	0.65283	Ribosomal protein L34e superfamily protein (AHRD V3.3 *** AT3G06180.1)
Solyc01g080190.3	1.11045	0.537295	Pentatricopeptide repeat-containing protein, putative (AHRD V3.3 *** B9RSR9_RICCO)
Solyc01g080200.3	1.52838	0.00102968	Mediator of RNA polymerase II transcription subunit 33A (AHRD V3.3 *** MD33A_ARATH)
Solyc01g080210.3	1.94622	0.000133243	Ribonucleoside-diphosphate reductase small chain family protein (AHRD V3.3 *** B9HMC3_POPTR)
Solyc01g080220.3	-1.30775	0.00453718	Endo-1,3-1,4-beta-d-glucanase, putative (AHRD V3.3 *** B9RSS3_RICCO)
Solyc01g080230.3	-2.71849	1.63821e-05	Endo-1,3-1,4-beta-d-glucanase, putative (AHRD V3.3 *** B9RSS4_RICCO)
Solyc01g080240.3	-1.00789	0.932613	mitogen-activated protein kinase 13
Solyc01g080250.3	1.43722	0.0224559	BTB-POZ and MATH domain 2 (AHRD V3.3 *** AT3G06190.1)
Solyc01g080260.3	-11.5595	0.00541937	ARM repeat superfamily protein (AHRD V3.3 *** AT5G18980.1)
Solyc01g080270.3	1.23935	0.0353974	alpha/beta-Hydrolases superfamily protein (AHRD V3.3 *** AT4G14290.1)
Solyc01g080280.3	-3.71147	3.27045e-06	chloroplast glutamine synthetase
Solyc01g080290.3	1.70006	0.0128939	AWPM-19-like membrane family protein (AHRD V3.3 *** B9HMA9_POPTR)
Solyc01g080300.3	1.00429	0.987577	cobalt ion transmembrane transporter (AHRD V3.3 *** AT3G21580.1)
Solyc01g080310.3	1.03121	0.892066	Pentatricopeptide repeat-containing protein family (AHRD V3.3 *** A0A151TET9_CAJCA)
Solyc01g080320.2	6.55608	0.424973	phospholipase D gamma 3 (AHRD V3.3 --* AT4G11840.1)
Solyc01g080330.3	2.00403	1.03843e-08	Bax inhibitor-1 family protein (AHRD V3.3 *** AT4G15470.1)
Solyc01g080340.3	-1.20158	0.286851	LOW QUALITY:BSD domain-containing protein 1 (AHRD V3.3 *** A0A151U0M7_CAJCA)
Solyc01g080350.3	-1.26713	0.143637	Calcium-binding protein 39 (AHRD V3.3 *** A0A151U0E3_CAJCA)
Solyc01g080360.3	1.00523	0.971746	clathrin adaptor complexes medium subunit family protein (AHRD V3.3 *** AT2G20790.1)
Solyc01g080363.1	-1.53326	0.879889	Charged multivesicular body protein 1 (AHRD V3.3 *** A0A1D1YV61_9ARAE)
Solyc01g080367.1	-1.47211	0.28766	Hexosyltransferase (AHRD V3.3 *** K4AXT1_SOLLC)
Solyc01g080370.3	2.52084	0.467822	wall associated kinase-like 5 (AHRD V3.3 --* AT1G16160.1)
Solyc01g080380.3	1.55838	0.636091	S-adenosylmethionine decarboxylase proenzyme (AHRD V3.3 *** A0A068TRL8_COFCA)
Solyc01g080400.3	1.16317	0.275318	Protein phosphatase 2C family protein (AHRD V3.3 *** AT3G06270.1)
Solyc01g080410.3	2.19788	8.75172e-06	Methionine sulfoxide reductase, putative (AHRD V3.3 *** B9RX37_RICCO)
Solyc01g080415.1	1.42455	0.00260882	Cox19-like CHCH family protein (AHRD V3.3 --* AT5G18920.2)
Solyc01g080430.3	-1.41327	0.0679854	RING/U-box superfamily protein (AHRD V3.3 *** AT4G03000.2)
Solyc01g080450.3	-1.61418	0.00283728	Pentatricopeptide repeat (PPR) superfamily protein (AHRD V3.3 *** AT1G16830.1)
Solyc01g080460.3	-3.22184	0.0444009	pyruvate orthophosphate dikinase (AHRD V3.3 *** AT4G15530.6)
Solyc01g080480.3	1.29915	0.0302409	Endonuclease/exonuclease/phosphatase family protein (AHRD V3.3 *** B9HM94_POPTR)
Solyc01g080490.2	-15.7122	0.00163125	LOW QUALITY:transmembrane protein, putative (DUF679 domain membrane protein 2) (AHRD V3.3 *** AT3G21550.1)
Solyc01g080500.2	1.77897	3.30064e-07	LOW QUALITY:Plant/F10N7-170 protein, putative (AHRD V3.3 *** G7IFN2_MEDTR)
Solyc01g080520.3	1.50033	0.00589766	Protein kinase family protein (AHRD V3.3 *-* AT5G35960.1)
Solyc01g080530.3	1.271	0.0385649	Prolyl 4-hydroxylase alpha subunit, putative (AHRD V3.3 *** B9RSW4_RICCO)
Solyc01g080540.3	2.20985	3.89466e-14	Histidine-containing phosphotransfer protein (AHRD V3.3 *** Q94KS0_CATRO)
Solyc01g080550.2	-5.33802	0.470635	inosine-uridine preferring nucleoside hydrolase family protein (AHRD V3.3 *** AT5G18860.2)
Solyc01g080570.3	-1.75194	0.000836371	inosine-uridine preferring nucleoside hydrolase family protein (AHRD V3.3 *** AT5G18860.2)
Solyc01g080580.3	-2.31411	0.00507227	inosine-uridine preferring nucleoside hydrolase family protein (AHRD V3.3 *** AT5G18860.2)
Solyc01g080590.3	-1.55638	0.0203797	Low-density lipoprotein receptor-related (AHRD V3.3 *** A0A0B0MXM6_GOSAR)
Solyc01g080600.3	-1.63513	0.00343547	Histone H3 (AHRD V3.3 *** A0A068VC55_COFCA)
Solyc01g080610.3	-3.27834	0.448699	Farnesyl pyrophosphate synthase (AHRD V3.3 --* E7EJI5_ALIPL)
Solyc01g080620.3	1.0883	0.560546	BTB/POZ domain-containing protein isoform 1 (AHRD V3.3 *** A0A061EQ91_THECC)
Solyc01g080640.3	-1.22948	0.109423	Multidrug resistance protein ABC transporter family protein (AHRD V3.3 *** G7IF78_MEDTR)
Solyc01g080660.3	1.01903	0.873388	RNA-binding (RRM/RBD/RNP motifs) family protein (AHRD V3.3 *-* AT2G21440.1)
Solyc01g080670.3	1.4622	0.000334875	Squamosa promoter binding protein 7
Solyc01g080680.3	-3.20583	3.39969e-07	Sugar facilitator protein 3
Solyc01g080690.3	1.00479	0.977155	WD40 repeat-containing protein (AHRD V3.3 *** A0A118JWM1_CYNCS)
Solyc01g080700.3	-1.84887	0.303727	inosine-uridine preferring nucleoside hydrolase family protein (AHRD V3.3 *** AT5G18860.2)
Solyc01g080705.1	-3.27312	0.0317638	Inosine-uridine preferring nucleoside hydrolase-related family protein (AHRD V3.3 *-* B9P577_POPTR)
Solyc01g080720.3	-1.36886	0.0883368	Pentatricopeptide repeat-containing protein, putative (AHRD V3.3 *** A0A061ENU5_THECC)
Solyc01g080725.1	-1.53326	0.879889	Ulp1 protease family, C-terminal catalytic domain containing protein (AHRD V3.3 *-* Q60D46_SOLDE)
Solyc01g080750.3	-2.46283	0.000657935	ARM repeat superfamily protein (AHRD V3.3 *** A0A061ENA2_THECC)
Solyc01g080760.3	-1.28747	0.123064	Embryo defective 1703 protein, putative (AHRD V3.3 *-* G8A2Y6_MEDTR)
Solyc01g080770.3	1.21133	0.54466	Non-specific serine/threonine protein kinase (AHRD V3.3 *** K4AXX0_SOLLC)
Solyc01g080780.2	-1.17415	0.452951	Translocase of chloroplast (AHRD V3.3 *** A0A0K9PDK5_ZOSMR)
Solyc01g080790.3	-68.5529	1.91664e-05	Plant basic secretory family protein (AHRD V3.3 *** B9GHT3_POPTR)
Solyc01g080800.3	-2.06764	0.462045	Plant basic secretory family protein (AHRD V3.3 *** B9GHT3_POPTR)
Solyc01g080810.3	-1.35094	0.0162362	Isoleucyl-tRNA synthetase (AHRD V3.3 *** F4K4Q2_ARATH)
Solyc01g080820.1	-2.41618	0.753668	LOW QUALITY:Poly [ADP-ribose] polymerase (AHRD V3.3 *-* K4BW60_SOLLC)
Solyc01g080830.3	1.27877	0.041515	Ribosomal protein L7Ae/L30e/S12e/Gadd45 family protein (AHRD V3.3 *** AT4G01790.1)
Solyc01g080840.3	-1.24685	0.231119	Protein translocase subunit SecA (AHRD V3.3 *** K4AXX7_SOLLC)
Solyc01g080850.3	1.77706	7.01685e-06	Protein transport protein SEC23 (AHRD V3.3 *** W9QYF9_9ROSA)
Solyc01g080860.3	1.54751	1.64e-05	Protoheme IX farnesyltransferase, mitochondrial-like protein (AHRD V3.3 *** A0A0B0P8P0_GOSAR)
Solyc01g080870.3	3.42415	0.525474	Peptide transporter, putative (AHRD V3.3 *** B9SKJ1_RICCO)
Solyc01g080880.3	1.27335	0.0625643	Kinase family protein (AHRD V3.3 *** D7MRC6_ARALL)
Solyc01g080890.2	-1.26389	0.0699297	KH domain-containing protein / zinc finger (CCCH type) family protein (AHRD V3.3 --* AT5G06770.6)
Solyc01g080900.3	-1.08987	0.732434	Cytochrome P450 (AHRD V3.3 *** A0A124SDJ5_CYNCS)
Solyc01g080910.2	1.448	0.0733468	LOW QUALITY:polyadenylate-binding protein 1-B-binding protein (AHRD V3.3 *** AT4G19950.1)
Solyc01g080920.3	-2.89161	2.36625e-06	LOW QUALITY:U-box domain-containing protein (AHRD V3.3 *** A0A0K9PSS4_ZOSMR)
Solyc01g080930.3	1.28161	0.017749	3-hydroxyisobutyryl-CoA hydrolase-like protein (AHRD V3.3 *** A0A072TX02_MEDTR)
Solyc01g080940.3	1.82708	3.84971e-05	Transthyretin-like S-allantoin synthase protein (AHRD V3.3 *** A0A0G2T5A0_9ROSI)
Solyc01g080950.3	4.41406	0.534788	Late embryogenesis abundant protein (AHRD V3.3 *** A0A072TZA1_MEDTR)
Solyc01g080960.3	1.53967	0.000272736	AT hook motif DNA-binding family protein (AHRD V3.3 *** G7KSI4_MEDTR)
Solyc01g080990.3	-1.24494	0.638627	SAM dependent carboxyl methyltransferase (AHRD V3.3 *** A0A118JYV8_CYNCS)
Solyc01g081000.3	1.07456	0.772969	Phosphatase 2C family protein, putative (AHRD V3.3 *** A0A061GDE7_THECC)
Solyc01g081010.3	-1.23081	0.0615514	Nucleolar GTP-binding protein 1 (AHRD V3.3 *** K4AXZ3_SOLLC)
Solyc01g081020.1	1.32211	0.683772	Pentatricopeptide repeat-containing protein (AHRD V3.3 *** D7MAN3_ARALL)
Solyc01g081030.3	1.43161	0.0110312	SCAI-like protein (AHRD V3.3 *** A0A0M4KE35_SOLTU)
Solyc01g081040.3	1.34745	0.547575	RING/U-box superfamily protein, putative (AHRD V3.3 *** A0A061F730_THECC)
Solyc01g081050.3	-1.04999	0.905585	Xyloglucan endotransglucosylase/hydrolase (AHRD V3.3 *-* Q6RHY1_SOLLC)
Solyc01g081070.3	1.24198	0.104932	Protein transport protein sec23, putative (AHRD V3.3 *** B9SKJ9_RICCO)
Solyc01g081080.2	-16.722	0.00239989	Replication factor C subunit, putative (AHRD V3.3 *-* B9T608_RICCO)
Solyc01g081110.3	-1.37128	0.275822	Pentatricopeptide repeat-containing protein (AHRD V3.3 *-* A0A118K4S4_CYNCS)
Solyc01g081115.1	1.33286	0.0408794	COMPLEX 1 LYR-like protein (AHRD V3.3 *** AT1G65032.1)
Solyc01g081130.3	4.37152	0.597944	MLP-like protein (AHRD V3.3 *** G8DRW0_GOSBA)
Solyc01g081150.3	1.11307	0.30631	DNA-directed RNA polymerases I, II, and III subunit rpabc3 (AHRD V3.3 *** W9RLU0_9ROSA)
Solyc01g081160.3	-1.53326	0.879889	Beta-glucosidase, putative (AHRD V3.3 *-* B9SAQ1_RICCO)
Solyc01g081175.1	3.6294	0.210077	Serine/threonine protein kinase (AHRD V3.3 --* F5C0G2_SOLCH)
Solyc01g081177.1	1.32863	0.0600154	Calcium-binding EF hand family protein (AHRD V3.3 *** AT1G64850.1)
Solyc01g081200.3	1.35742	0.0663724	Protein OS-9 (AHRD V3.3 *** A0A1D1ZFI5_9ARAE)
Solyc01g081210.3	-2.98726	0.0145119	F-box/kelch-repeat protein SKIP25, putative (AHRD V3.3 *** G7K6R4_MEDTR)
Solyc01g081240.3	-1.61251	0.050884	Pentatricopeptide repeat-containing protein (AHRD V3.3 *** A0A103Y130_CYNCS)
Solyc01g081250.3	-1.90379	0.256908	Glutathione s-transferase, putative (AHRD V3.3 *-* B9SPC9_RICCO)
Solyc01g081290.3	-1.06867	0.812209	Pentatricopeptide repeat-containing protein (AHRD V3.3 *** A0A103Y132_CYNCS)
Solyc01g081293.1	-9.79801	0.0050345	Redox-regulatory protein FAM213A-like protein (AHRD V3.3 *** A0A0B2R8Q7_GLYSO)
Solyc01g081297.1	-1.09272	0.438689	phosphoenolpyruvate carboxylase-related kinase 2 (AHRD V3.3 *** AT1G12680.1)
Solyc01g081300.3	-1.44338	0.00758915	Phosphoribosylaminoimidazole-succinocarboxamide synthase, chloroplastic (AHRD V3.3 *** PUR7_ARATH)
Solyc01g081310.3	-1.95215	2.0887e-06	glutathione S-transferase T3
Solyc01g081320.3	-1.23477	0.345846	Pentatricopeptide repeat-containing protein, putative (AHRD V3.3 *** B9RJS7_RICCO)
Solyc01g081325.1	-1.29199	0.429428	Chaperone protein dnaJ 1 (AHRD V3.3 --* F4HWI4_ARATH)
Solyc01g081330.3	-2.13943	0.00629848	Chaperone protein DNAj, putative (AHRD V3.3 *** B9RJS6_RICCO)
Solyc01g081340.3	2.47257	4.59551e-11	S-adenosyl-L-methionine:salicylic acid carboxyl methyltransferase 1 (AHRD V3.3 *** B5TVE1_TOBAC)
Solyc01g081370.3	-4.23489	0.573231	Eukaryotic aspartyl protease family protein (AHRD V3.3 *** AT1G64830.1)
Solyc01g081380.3	1.1578	0.371821	nuclear matrix protein 1
Solyc01g081390.3	1.2351	0.256772	Glucose-6-phosphate/phosphate translocator (AHRD V3.3 *** Q6YZC3_ORYSJ)
Solyc01g081400.3	-1.16014	0.486758	B3 domain-containing protein (AHRD V3.3 *** W9RFQ0_9ROSA)
Solyc01g081410.3	1.71369	0.0139716	Major facilitator superfamily protein (AHRD V3.3 *** AT5G45275.1)
Solyc01g081420.2	-1.76957	0.0169031	Serrate RNA effector molecule (AHRD V3.3 *-* A0A1D1Y9V9_9ARAE)
Solyc01g081430.3	-1.31738	0.233561	DNA replication and repair recF (AHRD V3.3 *-* A0A0B0P660_GOSAR)
Solyc01g081440.3	1.81388	0.000442807	nuclear factor 1 A-type protein (DUF1005) (AHRD V3.3 *** AT5G17640.1)
Solyc01g081450.3	-1.23186	0.0210836	Glycine-rich protein A3 (AHRD V3.3 *** A0A1D1Y762_9ARAE)
Solyc01g081460.3	1.44404	0.0898896	tRNA (guanine-N-7) methyltransferase (AHRD V3.3 *** AT5G17660.1)
Solyc01g081470.3	-1.01366	0.913432	2-methoxy-6-polyprenyl-1,4-benzoquinol methylase, mitochondrial (AHRD V3.3 *** K4AY39_SOLLC)
Solyc01g081480.3	-2.68979	0.594344	alpha/beta-Hydrolases superfamily protein (AHRD V3.3 *** AT5G17670.1)
Solyc01g081490.3	-1.26381	0.27639	Sigma factor (AHRD V3.3 *** A0A0G2STP3_9ROSI)
Solyc01g081500.3	1.10239	0.313755	heterochromatin protein 1-like protein
Solyc01g081510.3	1.53137	0.0389406	3-hydroxyisobutyrate dehydrogenase, putative (AHRD V3.3 *** B9STG2_RICCO)
Solyc01g081520.3	-1.619	1.86136e-06	30S ribosomal S2 (AHRD V3.3 *** A0A0B0MLM4_GOSAR)
Solyc01g081530.2	1.55492	0.659462	Annexin (AHRD V3.3 *** M1DLM8_SOLTU)
Solyc01g081535.1	2.47418	0.748745	Basic-leucine zipper (bZIP) transcription factor family protein (AHRD V3.3 --* AT3G58120.2)
Solyc01g081540.3	-3.24239	0.00486668	Myosin family protein, putative, expressed (AHRD V3.3 *** Q10CX1_ORYSJ)
Solyc01g081545.1	-6.61199	7.13818e-08	Myosin (AHRD V3.3 *-* W6A1M7_MAIZE)
Solyc01g081560.2	-1.01414	0.958942	LOW QUALITY:Pentatricopeptide repeat-containing protein (AHRD V3.3 *** A0A199UML1_ANACO)
Solyc01g081570.3	1.25834	0.120429	carboxyl-terminal peptidase (DUF239) (AHRD V3.3 *** AT2G44210.1)
Solyc01g081590.3	2.47418	0.748745	Non-specific lipid-transfer protein (AHRD V3.3 *** A0A059B8S7_EUCGR)
Solyc01g081600.3	-2.30075	0.000134799	Non-specific lipid-transfer protein (AHRD V3.3 *** K4AY52_SOLLC)
Solyc01g081610.3	-2.06215	0.0160699	Beta-hexosaminidase (AHRD V3.3 *** D3TI69_SOLLC)
Solyc01g081620.3	-1.66783	0.00251231	Vacuolar protein sorting-associated protein 62 (AHRD V3.3 *** A0A103Y146_CYNCS)
Solyc01g081630.3	-5.78106	0.00133708	UPSTREAM OF FLC protein (DUF966) (AHRD V3.3 *** AT1G05577.1)
Solyc01g081640.3	-6.57312	1.24701e-05	DUF936 family protein (AHRD V3.3 *** A2Q3C0_MEDTR)
Solyc01g086640.2	-1.1676	0.422635	LOW QUALITY:O-fucosyltransferase family protein (AHRD V3.3 *** AT2G44500.1)
Solyc01g086650.3	1.35491	0.0746241	Siroheme synthase (AHRD V3.3 *** W8SGE9_TOBAC)
Solyc01g086660.2	1.17994	0.401179	LOW QUALITY:agenet domain protein (DOMAIN OF UNKNOWN FUNCTION 724 2) (AHRD V3.3 --* AT1G11420.1)
Solyc01g086670.3	-1.03209	0.897092	LOW QUALITY:Expressed protein-RZ53 (AHRD V3.3 --* E0CW61_9ORYZ)
Solyc01g086680.3	1.0133	0.97739	glutathione S-transferase T1
Solyc01g086690.2	-2.43716	0.000105742	LOW QUALITY:Sister chromatid cohesion 1 protein 3 (AHRD V3.3 *** W9R9I5_9ROSA)
Solyc01g086710.3	-1.19903	0.165476	DNA-directed RNA polymerase subunit beta (AHRD V3.3 *** K4AY64_SOLLC)
Solyc01g086720.3	1.31823	0.234098	C2 domain-containing family protein (AHRD V3.3 *** B9GFS0_POPTR)
Solyc01g086730.3	1.24012	0.0495541	magnesium transporter, putative (DUF803) (AHRD V3.3 *** AT3G26670.4)
Solyc01g086740.3	-1.26299	0.0328096	DnaJ-like protein (AHRD V3.3 *** C4T7Z2_TOBAC)
Solyc01g086750.3	-1.03925	0.721427	Clustered mitochondria protein homolog (AHRD V3.3 *** K4AY68_SOLLC)
Solyc01g086755.1	-2.82483	0.710825	LOW QUALITY:Polyprotein, putative (AHRD V3.3 *-* Q0KIN7_SOLDE)
Solyc01g086760.3	1.32933	0.788656	Histone H3 (AHRD V3.3 *** H3_VOLCA)
Solyc01g086780.1	-2.37327	0.610261	LOW QUALITY:Flavonoid 3',5'-hydroxylase (AHRD V3.3 --* M8AS23_AEGTA)
Solyc01g086790.1	-21.4941	0.00968906	LOW QUALITY:Lysine-specific demethylase 3A (AHRD V3.3 --* A0A151TQG8_CAJCA)
Solyc01g086800.3	-1.29468	0.140903	Histone H3 (AHRD V3.3 *** H3_VOLCA)
Solyc01g086810.2	-1.09167	0.736318	NBS-LRR disease resistance protein (AHRD V3.3 *** G7IVT3_MEDTR)
Solyc01g086820.3	-1.74915	0.000342247	Histone H3 (AHRD V3.3 *** A0A068VC55_COFCA)
Solyc01g086845.1	1.02337	0.990172	DNA-directed RNA polymerase subunit alpha (AHRD V3.3 --* RPOA_HUPLU)
Solyc01g086850.3	-1.09977	0.358118	Ras-related protein RGP1 (AHRD V3.3 *** RLGP1_ORYSJ)
Solyc01g086860.3	1.19169	0.096645	DUF3128 family protein (AHRD V3.3 *** G7J0G9_MEDTR)
Solyc01g086870.3	-1.91476	0.00370701	bHLH transcription factor 076
Solyc01g086880.2	-2.41618	0.753668	NAD(P)H-quinone oxidoreductase subunit I, chloroplastic (AHRD V3.3 *-* NDHI_TRIBB)
Solyc01g086890.3	1.09325	0.511092	G-patch domain-containing protein (AHRD V3.3 *** A0A103XTL2_CYNCS)
Solyc01g086893.1	-1.9896	0.0714094	CBL-interacting protein kinase 9 (AHRD V3.3 --* AT1G01140.2)
Solyc01g086895.1	-2.9832	0.00595768	Potassium transporter (AHRD V3.3 --* A0A0D3GJS3_9ORYZ)
Solyc01g086900.3	1.26128	0.244038	tRNA (cytidine(34)-2'-O)-methyltransferase (AHRD V3.3 *** AT5G26880.1)
Solyc01g086920.3	-3.1047	0.000587812	Leucine-rich repeat receptor-like protein kinase family (AHRD V3.3 *** A0A0K9PVU5_ZOSMR)
Solyc01g086930.3	-3.55544	6.94523e-05	GAMMA RESPONSE 1 family protein (AHRD V3.3 *** B9GFQ6_POPTR)
Solyc01g086950.3	-1.78241	0.0730905	SWIB/MDM2 and Plus-3 and GYF domain-containing protein (AHRD V3.3 *** AT5G08430.2)
Solyc01g086953.1	-1.45277	0.864623	LOW QUALITY:RNA-directed DNA polymerase (reverse transcriptase)-related family protein (AHRD V3.3 *-* AT3G24255.5)
Solyc01g086957.1	-1.53833	0.0488828	GYF domain protein (AHRD V3.3 *-* A0A072UAG4_MEDTR)
Solyc01g086960.3	-1.18371	0.345624	Zinc finger A20 and AN1 domain-containing stress-associated protein (AHRD V3.3 *** A0A0K9Q649_ZOSMR)
Solyc01g086970.3	1.21647	0.130032	A20/AN1 zinc finger protein SAP4
Solyc01g086980.3	1.0396	0.767733	RNA binding family protein, putative (AHRD V3.3 *** A0A061DVK1_THECC)
Solyc01g086990.3	-1.08785	0.409452	Pre-mRNA-splicing factor SYF1 (AHRD V3.3 *** A0A0B0P9F3_GOSAR)
Solyc01g086995.1	-5.79909	0.0514094	Carbohydrate esterase plant-like protein (AHRD V3.3 *** G7J707_MEDTR)
Solyc01g087000.3	-1.01686	0.948245	Leucine-rich repeat receptor protein kinase EXS (AHRD V3.3 --* M8BQ53_AEGTA)
Solyc01g087003.1	-1.89642	0.120506	Pentatricopeptide repeat protein (AHRD V3.3 *-* A0A1B3IPW0_CAPAN)
Solyc01g087007.1	-1.51805	0.328142	Pentatricopeptide repeat (PPR) superfamily protein (AHRD V3.3 *-* AT1G63080.3)
Solyc01g087010.3	-5.63503	1.35443e-07	Carbohydrate esterase plant-like protein (AHRD V3.3 *** G7I2A7_MEDTR)
Solyc01g087015.1	-1.53326	0.879889	Retrovirus-related Pol polyprotein from transposon TNT 1-94 (AHRD V3.3 *-* A0A151TG49_CAJCA)
Solyc01g087020.2	1.23581	0.188509	LOW QUALITY:Transmembrane protein, putative (AHRD V3.3 *** G7IZE0_MEDTR)
Solyc01g087030.3	1.15989	0.20092	Zinc finger transcription factor 10
Solyc01g087035.1	-1.30253	0.444879	asparagine synthetase 2 (AHRD V3.3 --* AT5G65010.2)
Solyc01g087040.2	1.44651	0.0755848	PsbP-like (AHRD V3.3 *** A0A0U9HL69_KLEFL)
Solyc01g087050.3	-4.25633	0.186958	Protein TRANSPARENT TESTA 1 (AHRD V3.3 *** A0A0B2QDT4_GLYSO)
Solyc01g087060.3	-1.23804	0.343928	E3 ubiquitin ligase BIG brother, putative (AHRD V3.3 *-* G7LDM4_MEDTR)
Solyc01g087070.3	1.70759	0.000944054	ADP,ATP carrier protein, mitochondrial (AHRD V3.3 *** ADT1_SOLTU)
Solyc01g087080.3	-1.75404	0.0131016	interferon-activable protein (AHRD V3.3 *** AT3G52110.2)
Solyc01g087090.3	1.29918	0.0939589	beta glucosidase 8 (AHRD V3.3 --* AT3G62750.1)
Solyc01g087095.1	1.23915	0.831003	Telomerase reverse transcriptase (AHRD V3.3 *** F4YIN0_TOBAC)
Solyc01g087120.3	-1.09928	0.432574	F1-ATP synthase delta subunit (AHRD V3.3 *** Q9SXX1_IPOBA)
Solyc01g087130.3	-2.39156	0.111443	R2R3MYB transcription factor 47
Solyc01g087140.3	-1.7627	0.270602	Late embryogenesis abundant protein (AHRD V3.3 *** G7II20_MEDTR)
Solyc01g087150.3	-3.02572	2.16003e-07	Protein DETOXIFICATION (AHRD V3.3 *** K4AYA6_SOLLC)
Solyc01g087160.2	1.14104	0.802047	Tetratricopeptide repeat (TPR)-like superfamily protein (AHRD V3.3 --* AT1G80880.3)
Solyc01g087170.3	1.5849	0.000167286	Zinc finger transcription factor 11
Solyc01g087180.3	-2.167	0.158152	Microspore-specific promoter 2, putative (AHRD V3.3 --* A0A061G480_THECC)
Solyc01g087190.3	1.011	0.971861	Chaperonin-like RbcX protein (AHRD V3.3 *** G7J266_MEDTR)
Solyc01g087200.3	2.36638	1.32341e-05	Disease resistance protein (AHRD V3.3 *** A0A118JXS4_CYNCS)
Solyc01g087210.3	-1.65161	0.0043231	Cellulose synthase family protein (AHRD V3.3 *** AT5G05170.1)
Solyc01g087230.3	1.07471	0.572653	mediator of RNA polymerase II transcription subunit (AHRD V3.3 *** AT3G09180.3)
Solyc01g087235.1	-1.62362	0.401969	S-adenosyl-L-methionine-dependent methyltransferases superfamily protein (AHRD V3.3 --* AT2G34300.3)
Solyc01g087240.3	1.18227	0.111432	nuclear transcription factor Y subunit A-9
Solyc01g087250.3	-1.90352	0.000191246	carotenoid cleavage dioxygenase 1A
Solyc01g087260.3	-1.20518	0.279962	carotenoid cleavage dioxygenase 1B
Solyc01g087280.1	3.58677	0.00160257	Pectin lyase-like superfamily protein (AHRD V3.3 *** AT3G07970.1)
Solyc01g087290.3	-1.09655	0.606107	tRNA-dihydrouridine synthase (AHRD V3.3 *** A0A0V0I8M3_SOLCH)
Solyc01g087300.3	1.24229	0.194905	tRNA-dihydrouridine synthase
Solyc01g087320.3	-1.37055	0.207554	PHD finger family protein (AHRD V3.3 *-* AT3G08020.1)
Solyc01g087330.3	-2.75734	0.145415	Histone-lysine N-methyltransferase MLL4 (AHRD V3.3 --* W9QFC2_9ROSA)
Solyc01g087332.1	1.07573	0.700887	Histone-lysine N-methyltransferase MLL4 (AHRD V3.3 *-* W9QFC2_9ROSA)
Solyc01g087334.1	1.15243	0.553239	Retrovirus-related Pol polyprotein from transposon TNT 1-94 (AHRD V3.3 *-* A0A151REJ2_CAJCA)
Solyc01g087336.1	-1.01687	0.948293	tRNA-dihydrouridine synthase (AHRD V3.3 *-* K4AYC0_SOLLC)
Solyc01g087338.1	-7.01745	0.275061	LOW QUALITY:Cytochrome P450, putative (AHRD V3.3 *-* A0A061E4E7_THECC)
Solyc01g087360.2	-3.31094	0.102873	Histone-lysine N-methyltransferase MLL4 (AHRD V3.3 *-* W9QFC2_9ROSA)
Solyc01g087380.3	-1.40976	0.219052	PHD finger family protein (AHRD V3.3 *-* B9GFC9_POPTR)
Solyc01g087385.1	-1.83048	0.0488092	tRNA-dihydrouridine synthase (AHRD V3.3 *-* K4AYC0_SOLLC)
Solyc01g087400.3	-1.1677	0.72356	Histone-lysine N-methyltransferase MLL4 (AHRD V3.3 *** A0A0B0PKG0_GOSAR)
Solyc01g087410.3	-1.31391	0.131472	RING/FYVE/PHD zinc finger protein, putative (AHRD V3.3 *-* A0A072UJ97_MEDTR)
Solyc01g087420.3	-1.36874	0.092246	PHD finger family protein (AHRD V3.3 *** AT3G08020.1)
Solyc01g087430.3	-1.20008	0.101165	PHD finger family protein (AHRD V3.3 *** AT3G08020.1)
Solyc01g087450.3	-1.45754	0.0240464	Protein EFR3 B (AHRD V3.3 *** A0A1D1ZEH0_9ARAE)
Solyc01g087460.2	-5.41065	0.232449	protein phosphatase 2C family protein (AHRD V3.3 *** AT2G34740.1)
Solyc01g087490.3	-1.02319	0.86199	Peptidyl-prolyl cis-trans isomerase FKBP42 (AHRD V3.3 *-* A0A0B2RKD3_GLYSO)
Solyc01g087500.3	-3.92564	5.35665e-13	DNA topoisomerase 2 (AHRD V3.3 *** K4AYE0_SOLLC)
Solyc01g087510.2	-4.67259	0.0424788	LRR receptor-like kinase family protein (AHRD V3.3 *** A0A072UJA9_MEDTR)
Solyc01g087520.3	1.36273	0.0120173	Ferredoxin-thioredoxin reductase, variable chain (AHRD V3.3 *** I3SXR8_MEDTR)
Solyc01g087530.3	1.35859	0.068441	Zinc transporter (AHRD V3.3 *** A0A0K9NP89_ZOSMR)
Solyc01g087540.3	-1.38969	0.0597494	imidazolonepropionase (Protein of unknown function, DUF642) (AHRD V3.3 *** AT2G41810.1)
Solyc01g087550.3	1.0473	0.7362	Cytochrome b5 reductase 4 (AHRD V3.3 *** A0A0B2RKL5_GLYSO)
Solyc01g087560.3	1.30421	0.0596316	Methyltransferase (AHRD V3.3 *** K4AYE6_SOLLC)
Solyc01g087565.1	-1.07752	0.903239	calmodulin-binding receptor-like cytoplasmic kinase 1 (AHRD V3.3 --* AT5G58940.4)
Solyc01g087570.2	1.20835	0.151972	BnaA09g36760D protein (AHRD V3.3 *** A0A078EZT5_BRANA)
Solyc01g087580.3	1.60958	0.0085879	LOW QUALITY:SNF2 domain-containing protein / helicase domain-containing protein / zinc finger protein-like protein (AHRD V3.3 --* AT1G50410.4)
Solyc01g087590.3	-3.06858	5.7684e-10	Polyamine oxidase (AHRD V3.3 *** Q4H439_TOBAC)
Solyc01g087600.3	1.04459	0.764045	transmembrane protein, putative (DUF288) (AHRD V3.3 *** AT2G41770.1)
Solyc01g087610.3	-1.0089	0.956521	Alpha-N-acetylglucosaminidase (AHRD V3.3 *** Q9ZR45_TOBAC)
Solyc01g087620.3	-1.1712	0.332454	ubiquitin-like protein 5 (AHRD V3.3 *** AT5G42300.1)
Solyc01g087630.2	-1.00493	0.984672	Cinnamyl alcohol dehydrogenase (AHRD V3.3 *-* Q6USQ8_QUESU)
Solyc01g087640.3	1.16269	0.245117	alcohol dehydrogenase
Solyc01g087650.3	-1.0329	0.785887	Conserved oligomeric Golgi complex component (AHRD V3.3 *** F8WL71_CITUN)
Solyc01g087660.2	-1.24938	0.682774	LOW QUALITY:ROP interactive partner 5 (AHRD V3.3 --* AT5G60210.6)
Solyc01g087670.3	-1.26655	0.0322979	Transducin/WD40 repeat protein (AHRD V3.3 *** A0A072UCU5_MEDTR)
Solyc01g087680.3	1.21984	0.381776	Structural constituent of ribosome, putative (AHRD V3.3 *** A0A061EZC6_THECC)
Solyc01g087690.2	-3.4671	0.655171	Sigma factor (AHRD V3.3 *** A0A0G2STQ4_9ROSI)
Solyc01g087700.1	-2.92473	0.67414	LOW QUALITY:adenosine kinase 2 (AHRD V3.3 --* AT5G03300.3)
Solyc01g087720.3	-1.7558	0.00567658	structural maintenance of chromosomes 5 (AHRD V3.3 *** AT5G15920.1)
Solyc01g087730.3	-1.0931	0.515571	Ribosomal protein (AHRD V3.3 *** K4AYG3_SOLLC)
Solyc01g087740.1	-2.55558	4.81122e-07	Subtilisin-like protease (AHRD V3.3 *** O82777_SOLLC)
Solyc01g087750.3	19.129	0.0228457	Protein RETICULATA-RELATED 4, chloroplastic (AHRD V3.3 *** A0A199V226_ANACO)
Solyc01g087775.1	2.47418	0.748745	Subtilisin-like protease (AHRD V3.3 *-* Q38708_ALNGL)
Solyc01g087785.1	-2.7891	0.531725	Subtilisin-like protease SDD1 (AHRD V3.3 *-* A0A1D1XBY5_9ARAE)
Solyc01g087790.2	-10.9023	0.0084269	LOW QUALITY:subtilisin-like serine protease family protein
Solyc01g087800.2	-1.39856	0.569267	LOW QUALITY:Subtilisin-like protease (AHRD V3.3 *** O82777_SOLLC)
Solyc01g087810.2	1.59179	0.0807211	subtilisin-like serine protease family protein
Solyc01g087820.2	1.62373	0.0348393	subtilisin-like protease 4B
Solyc01g087830.1	-4.32262	0.277241	LOW QUALITY:Subtilisin-like protease (AHRD V3.3 *-* O82777_SOLLC)
Solyc01g087840.3	1.62266	0.0562008	Subtilisin-like protease (AHRD V3.3 *** O82006_SOLLC)
Solyc01g087850.2	1.60146	0.00566441	serine protease SBT3
Solyc01g087860.2	1.25449	0.416595	LOW QUALITY:transmembrane protein (AHRD V3.3 *** AT1G35430.1)
Solyc01g087870.3	-1.57016	0.00176006	Glucosamine-fructose-6-phosphate aminotransferase, putative (AHRD V3.3 *** B9RM60_RICCO)
Solyc01g087880.3	-1.15941	0.379518	2,3-bisphosphoglycerate-dependent phosphoglycerate mutase (AHRD V3.3 *** A0A0B0Q2A1_GOSAR)
Solyc01g087890.3	2.66073	2.06222e-15	Plasma-membrane choline transporter family protein (AHRD V3.3 *** AT5G13760.1)
Solyc01g087900.3	1.01301	0.909042	N-terminal acetyltransferase A complex subunit NAA10
Solyc01g087910.3	1.0096	0.943841	F-box family protein with WD40/YVTN repeat doamin (AHRD V3.3 *** AT3G52030.2)
Solyc01g087970.3	-1.7106	8.16414e-07	Carboxypeptidase (AHRD V3.3 *-* K4AYI7_SOLLC)
Solyc01g087980.3	-1.03607	0.872511	LOW QUALITY:BPS1, putative (AHRD V3.3 *** A0A072TVX0_MEDTR)
Solyc01g087990.3	2.03816	0.00129818	MADS-box transcription factor AGAMOUS-like protein (AHRD V3.3 *** A0A142CJ66_CAMSI)
Solyc01g087995.1	1.75633	0.00287517	Catalase (AHRD V3.3 --* CATA_VIGRR)
Solyc01g088000.3	1.3074	0.0835709	S-adenosyl-L-methionine-dependent methyltransferases superfamily protein (AHRD V3.3 *** AT3G60910.2)
Solyc01g088005.1	1.26271	0.352205	S-adenosylmethionine-dependent methyltransferase, putative (AHRD V3.3 *** B9SPN8_RICCO)
Solyc01g088010.1	-3.55472	0.642729	LOW QUALITY:Lactoylglutathione lyase / glyoxalase I family protein (AHRD V3.3 *** AT2G28420.1)
Solyc01g088020.3	1.21683	0.134101	Transducin/WD40 repeat-like superfamily protein (AHRD V3.3 *** AT1G18830.3)
Solyc01g088030.3	-1.91491	0.059157	Structure-specific endonuclease subunit SLX1-like protein (AHRD V3.3 *-* A0A072TLC3_MEDTR)
Solyc01g088040.3	1.13796	0.294167	V-type proton ATPase catalytic subunit A (AHRD V3.3 --* VATA_VIGRR)
Solyc01g088050.3	1.85966	0.00101958	Kinase family protein (AHRD V3.3 *** D7LU09_ARALL)
Solyc01g088060.3	-1.02996	0.870081	Nbs-lrr resistance protein, putative (AHRD V3.3 *** A0A061FEU3_THECC)
Solyc01g088080.3	-1.07688	0.628288	T-complex protein 1 subunit theta (AHRD V3.3 *** W9RAQ1_9ROSA)
Solyc01g088090.3	1.07103	0.629743	Alpha/beta hydrolase, putative (AHRD V3.3 *** B9RIY7_RICCO)
Solyc01g088100.3	-3.41021	5.92528e-12	Zinc finger transcription factor 12
Solyc01g088110.1	-47.099	0.000157951	LOW QUALITY:metacaspase 5 (AHRD V3.3 --* AT1G79330.1)
Solyc01g088120.1	-4.58509	0.472276	LOW QUALITY:alpha/beta-Hydrolases superfamily protein (AHRD V3.3 --* AT2G03140.9)
Solyc01g088130.2	-1.33582	0.364694	Nucleic acid-binding, OB-fold (AHRD V3.3 *** A0A118JWL2_CYNCS)
Solyc01g088140.3	1.28128	0.0436858	30S ribosomal protein S12, chloroplastic (AHRD V3.3 *-* A0A1D1YJ71_9ARAE)
Solyc01g088150.3	-1.60009	0.000516641	Glycerol-3-phosphate dehydrogenase [NAD(+)] (AHRD V3.3 *** K4AYK5_SOLLC)
Solyc01g088160.3	-1.0216	0.971583	cytokinin oxidase2
Solyc01g088170.3	-1.33018	0.0927525	aldehyde oxidase 2
Solyc01g088240.3	-1.1832	0.631156	F-box FBW2-like protein (AHRD V3.3 *-* A0A0B0NRC7_GOSAR)
Solyc01g088245.1	1.05521	0.781584	F-box FBW2-like protein (AHRD V3.3 *** A0A0B0NRC7_GOSAR)
Solyc01g088250.3	-5.44818	0.00145769	SUN domain protein3
Solyc01g088280.2	-1.53326	0.879889	Germin-like protein 1 (AHRD V3.3 *-* A8QK89_VITVI)
Solyc01g088310.3	-1.48712	0.0284365	Geranylgeranyl reductase (AHRD V3.3 *** A0A097P6G1_SOLHA)
Solyc01g088320.2	-1.14868	0.808046	Mammalian uncoordinated homology 13, domain 2 (AHRD V3.3 *-* A0A118JRY8_CYNCS)
Solyc01g088323.1	-1.13627	0.860285	Maturase K (AHRD V3.3 --* MATK_ARABL)
Solyc01g088327.1	1.27327	0.767335	TRICHOME BIREFRINGENCE-LIKE 41 (AHRD V3.3 --* AT3G14850.2)
Solyc01g088350.3	1.1005	0.425171	NADH dehydrogenase 1 alpha subcomplex assembly factor 3-like protein (AHRD V3.3 *** A0A0M4KXJ9_SOLTU)
Solyc01g088360.3	1.31187	0.423713	Amidophosphoribosyltransferase (AHRD V3.3 *** K4AYM6_SOLLC)
Solyc01g088370.3	-1.21028	0.147613	Eukaryotic translation initiation factor 3 subunit B (AHRD V3.3 *** K4AYM7_SOLLC)
Solyc01g088380.2	-3.8907	0.000155071	DNA replication helicase (AHRD V3.3 *** AT1G08840.4)
Solyc01g088390.3	-1.25845	0.256822	Sister chromatid cohesion protein DCC1 (AHRD V3.3 *** A0A072TGP8_MEDTR)
Solyc01g088400.3	-1.59318	0.183438	ECERIFERUM 1
Solyc01g088430.3	11.3676	0.104445	Fatty acid hydroxylase superfamily protein (AHRD V3.3 *** A0A072TKE8_MEDTR)
Solyc01g088440.2	1.97509	4.92435e-08	RING/U-box superfamily protein, putative (AHRD V3.3 *** A0A061FKE5_THECC)
Solyc01g088450.2	1.39445	0.037756	RING/U-box superfamily protein (AHRD V3.3 *-* AT1G53820.1)
Solyc01g088470.3	-1.46337	0.0510417	50S ribosomal L18 (AHRD V3.3 *** A0A0B0MID5_GOSAR)
Solyc01g088480.3	1.17496	0.270353	UMP-CMP kinase (AHRD V3.3 *** K4AYN8_SOLLC)
Solyc01g088490.3	-1.11981	0.69786	Pentatricopeptide repeat-containing protein (AHRD V3.3 *** A0A103XV88_CYNCS)
Solyc01g088500.3	1.29073	0.571479	Wall-associated receptor kinase-like 20 (AHRD V3.3 *** A0A0B0PGP7_GOSAR)
Solyc01g088505.1	-1.07415	0.473969	Dynamin, putative (AHRD V3.3 *** B9SKH8_RICCO)
Solyc01g088530.2	1.99473	8.6003e-05	Transposon protein (AHRD V3.3 *** B6TXP6_MAIZE)
Solyc01g088540.1	2.09633	0.685629	LOW QUALITY:Polynucleotidyl transferase, ribonuclease H-like superfamily protein (AHRD V3.3 -** AT2G36110.1)
Solyc01g088550.3	-1.20068	0.236201	Purine permease family protein (AHRD V3.3 *** B9I8W9_POPTR)
Solyc01g088560.3	-1.53224	0.00111628	Rab family GTPase (AHRD V3.3 *** D8RBQ4_SELML)
Solyc01g088570.3	1.23845	0.0662175	Acyl carrier protein (AHRD V3.3 *** K4AYP7_SOLLC)
Solyc01g088590.3	-1.91272	0.199437	LOW QUALITY:Plant invertase/pectin methylesterase inhibitor (AHRD V3.3 *** G7LDE9_MEDTR)
Solyc01g088600.3	1.16206	0.48068	Protein TRIGALACTOSYLDIACYLGLYCEROL 4, chloroplastic (AHRD V3.3 *** A0A199W3Y6_ANACO)
Solyc01g088610.3	1.54046	0.00511264	10 kDa chaperonin (AHRD V3.3 *** A0A0B2PT56_GLYSO)
Solyc01g088620.3	-3.21379	0.01694	Ferredoxin-related (AHRD V3.3 *** A0A061E2R5_THECC)
Solyc01g088630.2	1.45755	0.131876	RING/U-box superfamily protein (AHRD V3.3 *-* AT2G20030.1)
Solyc01g088640.3	1.44511	0.00815758	RING/U-box superfamily protein (AHRD V3.3 *-* AT5G45290.1)
Solyc01g088650.3	1.45219	0.0814308	ALG6, ALG8 glycosyltransferase family (AHRD V3.3 *** AT2G44660.1)
Solyc01g088660.3	-5.34143	4.11702e-10	senescence-associated family protein (DUF581) (AHRD V3.3 *** AT2G44670.1)
Solyc01g088670.2	-1.46838	0.372992	Pentatricopeptide repeat-containing protein (AHRD V3.3 *** A0A103XUK0_CYNCS)
Solyc01g088680.3	1.05007	0.877285	Disease resistance protein (TIR-NBS-LRR class) (AHRD V3.3 --* AT5G45050.4)
Solyc01g088690.3	1.05075	0.754667	Kinase family protein (AHRD V3.3 *** B9MTV7_POPTR)
Solyc01g088695.1	-1.11837	0.895546	B-block-binding subunit of TFIIIC protein (AHRD V3.3 --* AT1G59453.1)
Solyc01g088700.3	1.08984	0.364345	Eukaryotic translation initiation factor 4g, putative (AHRD V3.3 *** B9SKF9_RICCO)
Solyc01g088710.3	1.15254	0.307703	Metacaspase-1 (AHRD V3.3 *** M9WJ17_VITVI),Pfam:PF00656
Solyc01g088720.3	-1.60678	0.0197474	Transcription factor IIIB subunit (AHRD V3.3 *** A0A1D1ZC65_9ARAE)
Solyc01g088730.3	1.03841	0.75562	DnaJ domain-containing protein (AHRD V3.3 *** A0A103XTD5_CYNCS)
Solyc01g088740.3	-1.01335	0.895653	Casein kinase II subunit beta (AHRD V3.3 *** M0ZNA5_SOLTU)
Solyc01g088750.3	-1.29491	0.337836	Pentatricopeptide repeat-containing family protein (AHRD V3.3 *** B9HIE4_POPTR)
Solyc01g088760.3	1.24133	0.414016	Cytochrome P450, putative (AHRD V3.3 *** A0A061DWV1_THECC)
Solyc01g088770.3	-1.27815	0.16987	Cox19 family protein (CHCH motif) (AHRD V3.3 *** AT1G02160.1)
Solyc01g088800.3	1.01674	0.893014	RNA binding protein, putative (AHRD V3.3 *** B9SKE9_RICCO)
Solyc01g088810.3	1.26554	0.364285	Ankyrin repeat-containing protein (AHRD V3.3 *** A0A118K0H6_CYNCS)
Solyc01g088820.2	1.1061	0.564797	LOW QUALITY:Transcription factor, putative (AHRD V3.3 *** B9SKE7_RICCO)
Solyc01g088830.2	-1.46387	0.0476871	LOW QUALITY:Ankyrin repeat-containing protein (AHRD V3.3 *** A0A118K0H6_CYNCS)
Solyc01g089850.3	-1.36368	0.516291	cyclinU4_1
Solyc01g089855.1	1.49324	0.00527532	BnaC01g16300D protein (AHRD V3.3 *** A0A078EQV8_BRANA)
Solyc01g089870.3	-1.7002	0.00837083	Pentatricopeptide repeat-containing family protein (AHRD V3.3 *** B9GP78_POPTR)
Solyc01g089900.3	-1.12174	0.626877	Mannosyltransferase (AHRD V3.3 *-* K4AYT1_SOLLC)
Solyc01g089903.1	1.09514	0.770855	Mannosyltransferase (AHRD V3.3 *-* K4AYT1_SOLLC)
Solyc01g089907.1	-2.32124	0.0731629	Mannosyltransferase (AHRD V3.3 *-* K4AYT1_SOLLC)
Solyc01g089910.3	2.18022	0.0512108	SPFH/Band 7/PHB domain-containing membrane-associated protein family (AHRD V3.3 *** AT5G25260.1)
Solyc01g089920.3	-1.53326	0.879889	Bax inhibitor 1-like protein (AHRD V3.3 *** A0A0B0PIU1_GOSAR)
Solyc01g089930.2	1.19146	0.771607	Riboflavin biosynthesis protein RibD (AHRD V3.3 *-* A0A0B2R4V5_GLYSO)
Solyc01g089940.1	-1.0962	0.955411	LOW QUALITY:BAX inhibitor 1 (AHRD V3.3 *-* AT5G47120.1)
Solyc01g089950.3	1.09471	0.755105	F-box family protein (AHRD V3.3 *-* D7MLR5_ARALL)
Solyc01g089960.3	1.70482	0.272303	WRKY transcription factor 12
Solyc01g089970.3	1.54217	0.0146623	Nucleoside diphosphate kinase (AHRD V3.3 *** NDK_CAPAN)
Solyc01g089980.3	1.13258	0.305168	ELMO/CED-12 domain-containing protein (AHRD V3.3 *** F4JAP3_ARATH)
Solyc01g089990.2	-1.42758	0.608499	Major facilitator superfamily protein (AHRD V3.3 *-* AT2G44280.4)
Solyc01g090010.2	2.40422	0.645001	BAX inhibitor 1 (AHRD V3.3 *** AT5G47120.1)
Solyc01g090030.2	-3.51108	0.42659	BAX inhibitor 1 (AHRD V3.3 *** AT5G47120.1)
Solyc01g090040.3	-1.26859	0.450876	Kinase family protein (AHRD V3.3 --* B9HC64_POPTR)
Solyc01g090050.3	-1.2946	0.474067	Bax inhibitor 1-related protein (AHRD V3.3 *-* A0A124SB73_CYNCS)
Solyc01g090060.1	-6.32521	0.319788	LOW QUALITY:transmembrane protein, putative (DUF247) (AHRD V3.3 --* AT2G28580.5)
Solyc01g090110.2	-1.19252	0.866319	Bax inhibitor 1 (AHRD V3.3 *** A0A151TJ92_CAJCA)
Solyc01g090120.3	1.44027	0.0528244	Blue copper (AHRD V3.3 *-* A0A0B0MZW4_GOSAR)
Solyc01g090130.2	1.12309	0.879391	Pectinesterase (AHRD V3.3 *** K4AYV4_SOLLC)
Solyc01g090135.1	2.27458	0.180003	pfkB-like carbohydrate kinase family protein (AHRD V3.3 --* AT2G31390.1)
Solyc01g090140.2	-1.45131	0.738975	2-oxoglutarate (2OG) and Fe(II)-dependent oxygenase superfamily protein (AHRD V3.3 *** AT2G44800.1)
Solyc01g090150.1	-1.49985	0.144054	Unknown protein (AHRD V3.3 )
Solyc01g090160.3	-1.14393	0.640024	Glycogen synthase kinase-3 homolog MsK-3 (AHRD V3.3 --* MSK3_MEDSA)
Solyc01g090170.3	-1.0581	0.668918	ras-related protein Rab-1A
Solyc01g090180.3	1.22806	0.344531	4,5-dioxygenase-like protein (AHRD V3.3 *** A0A0G2UQU6_9CARY)
Solyc01g090190.3	1.42523	0.000373672	Nuclear RNA binding protein (AHRD V3.3 *** C7TPG6_SOLTU)
Solyc01g090200.3	-2.48318	5.11022e-07	glycine-tRNA ligase (AHRD V3.3 *** AT3G48110.1)
Solyc01g090210.3	-1.33141	0.107178	U-box domain-containing protein 33 (AHRD V3.3 *** W9RCI3_9ROSA)
Solyc01g090220.3	2.47418	0.748745	alpha/beta-Hydrolases superfamily protein (AHRD V3.3 *** AT2G44810.2)
Solyc01g090225.1	-1.33589	0.141009	RING finger protein, putative (AHRD V3.3 *** B9RCZ1_RICCO)
Solyc01g090230.3	1.16758	0.184171	GRAM domain family protein (AHRD V3.3 *** AT1G02120.1)
Solyc01g090260.3	1.10455	0.413924	Kinase family protein (AHRD V3.3 *-* B9GP63_POPTR)
Solyc01g090270.3	1.51758	0.00102868	bZIP domain class transcription factor (DUF630 and DUF632) (AHRD V3.3 *** AT3G60320.1)
Solyc01g090280.3	1.58851	2.1792e-05	Leucine carboxyl methyltransferase, putative (AHRD V3.3 *** B9RCZ7_RICCO)
Solyc01g090290.3	1.24123	0.0688233	COP9 signalosome complex subunit 7 (AHRD V3.3 *** W9QI01_9ROSA)
Solyc01g090300.3	-3.96723	6.50491e-15	Ethylene-responsive transcription factor, putative (AHRD V3.3 *-* B9RD03_RICCO)
Solyc01g090320.3	-3.68046	0.000681839	Ethylene-responsive transcription factor, putative (AHRD V3.3 *** B9RD03_RICCO)
Solyc01g090340.2	-1.74236	0.305992	Ethylene-responsive transcription factor, putative (AHRD V3.3 *** B9RD03_RICCO)
Solyc01g090350.3	-3.7462	0.566869	non-specific lipid-transfer protein
Solyc01g090370.2	-1.81563	0.774735	Ethylene-responsive transcription factor, putative (AHRD V3.3 *-* B9RD03_RICCO)
Solyc01g090380.3	1.24136	0.112388	UPF0565 protein C2orf69 (AHRD V3.3 *** A0A1D1Y7Z6_9ARAE)
Solyc01g090410.3	-1.23287	0.325975	Pentatricopeptide repeat (PPR-like) superfamily protein (AHRD V3.3 *** AT2G44880.5)
Solyc01g090420.3	1.40194	0.039278	ARABIDILLO-1 (AHRD V3.3 *-* AT2G44900.2)
Solyc01g090425.1	1.38758	0.255663	ABA-inducible BHLH-type transcription factor (AHRD V3.3 --* AT2G46510.1)
Solyc01g090430.3	-1.049	0.754655	NRC1
Solyc01g090440.2	-3.72522	4.50089e-05	LOW QUALITY:Hydroxyproline-rich glycoprotein family protein, putative (AHRD V3.3 *-* A0A061G512_THECC)
Solyc01g090450.3	1.06691	0.724317	Actin-related protein 2/3 complex subunit 5 (AHRD V3.3 *** A0A0V0HA93_SOLCH)
Solyc01g090460.3	-1.51885	0.084101	HD-ZIP
Solyc01g090470.3	-1.40388	0.0629192	Protein AATF (AHRD V3.3 *** W9SMH5_9ROSA)
Solyc01g090480.3	1.20885	0.153699	RNA-binding KH domain-containing protein isoform 1 (AHRD V3.3 *** A0A061DUL9_THECC)
Solyc01g090500.3	1.40009	0.0101963	Mitochondrial transcription termination factor family protein, putative (AHRD V3.3 *** A0A061DUF5_THECC)
Solyc01g090510.2	-1.31164	0.272068	Pentatricopeptide repeat-containing protein, putative (AHRD V3.3 *** A0A061GHG1_THECC)
Solyc01g090515.1	1.13083	0.692524	myb-related protein 1 (AHRD V3.3 --* AT5G18240.6)
Solyc01g090530.2	1.37446	0.658473	R2R3MYB transcription factor 104
Solyc01g090550.3	1.47396	0.00205526	DnaJ-like protein (AHRD V3.3 *** W9QHL5_9ROSA)
Solyc01g090560.3	-3.95959	0.00555471	Ethylene-responsive transcription factor (AHRD V3.3 *-* W9R3T6_9ROSA)
Solyc01g090590.3	-1.02655	0.83241	alpha/beta-Hydrolases superfamily protein (AHRD V3.3 *** AT2G44970.3)
Solyc01g090610.3	-2.50324	0.0225994	2-oxoglutarate-dependent dioxygenase (AHRD V3.3 *** A0A061G9S7_THECC)
Solyc01g090630.3	-2.00897	0.027931	2-oxoglutarate-dependent dioxygenase (AHRD V3.3 *** A0A061G9S7_THECC)
Solyc01g090640.3	-1.01448	0.942803	Chromodomain helicase-DNA-binding-like protein (AHRD V3.3 *-* A0A072TXT9_MEDTR)
Solyc01g090645.1	1.2773	0.485911	SNF2 domain-containing protein / helicase domain-containing protein (AHRD V3.3 *** AT2G44980.3)
Solyc01g090660.3	-3.18163	0.0184448	carotenoid cleavage dioxygenase7
Solyc01g090670.3	-1.19905	0.267034	nucleoporin-like protein
Solyc01g090680.3	-1.26682	0.23753	Cation/H(+) antiporter 11 (AHRD V3.3 *-* A0A1D1XXR2_9ARAE)
Solyc01g090690.3	-1.01475	0.872608	Elongation factor G, mitochondrial (AHRD V3.3 *** K4AZ10_SOLLC)
Solyc01g090700.3	1.21834	0.152521	3-hydroxyisobutyryl-CoA hydrolase-like protein (AHRD V3.3 *** A0A0K9Q5H5_ZOSMR)
Solyc01g090710.3	1.94925	0.00782229	cytosolic malate dehydrogenase
Solyc01g090720.3	-1.30667	0.134407	P53/DNA damage-regulated protein (AHRD V3.3 *** AT3G15351.5)
Solyc01g090730.3	-5.50914	0.326611	Squamosa promoter binding protein 8b
Solyc01g090740.3	-2.0751	0.00944102	Zinc finger protein (AHRD V3.3 *** A0A0B0MVF4_GOSAR)
Solyc01g090750.3	-1.05829	0.608434	T-complex protein 1 alpha subunit (AHRD V3.3 *** AT3G20050.1)
Solyc01g090760.3	-3.02195	0.0151843	GATA transcription factor (AHRD V3.3 *** K4AZ17_SOLLC)
Solyc01g090770.3	-1.15816	0.226091	alanine-tRNA ligase (AHRD V3.3 *** AT2G45060.1)
Solyc01g090780.3	1.13244	0.21042	CCR4-NOT transcription complex subunit 1 (AHRD V3.3 *** A0A0B2PP65_GLYSO)
Solyc01g090790.3	-2.36637	0.0944297	bHLH transcription factor
Solyc01g090800.3	-5.3613	7.2867e-06	cyclinU2_1
Solyc01g090810.3	-1.20262	0.827094	beta-expansin precursor
Solyc01g090830.2	2.47418	0.748745	LOW QUALITY:Zinc finger family protein (AHRD V3.3 *** B9IBW5_POPTR)
Solyc01g090840.3	1.58491	0.359662	Zinc finger family protein (AHRD V3.3 *** B9GPC0_POPTR)
Solyc01g090850.3	1.05807	0.720659	Phosphatidate cytidylyltransferase (AHRD V3.3 *-* A0A0B0MV12_GOSAR)
Solyc01g090860.3	-1.57279	0.00185572	Nucleotidyltransferase family protein (AHRD V3.3 *** AT4G00060.4)
Solyc01g090870.1	-1.67985	0.290482	Transcription repressor OFP17 (AHRD V3.3 *** OPF17_ARATH)
Solyc01g090880.3	-1.38799	0.0678699	Holliday junction resolvase-like protein (AHRD V3.3 *** A0A072UJ99_MEDTR)
Solyc01g090890.3	1.40418	0.00980991	SPX domain-containing protein (AHRD V3.3 *** D7LBV7_ARALL)
Solyc01g090900.3	1.46039	0.00584463	Cytochrome P450 (AHRD V3.3 *** A0A0B0N0U7_GOSAR)
Solyc01g090910.3	1.79519	1.32565e-09	Vesicle-associated protein 1-1 (AHRD V3.3 *** VAP11_ARATH)
Solyc01g090920.3	-2.09926	0.00231019	Calmodulin, putative (AHRD V3.3 *** B9RD69_RICCO)
Solyc01g090940.3	1.46155	0.0019503	Phosphatidate cytidylyltransferase (AHRD V3.3 *** K4AZ34_SOLLC),Pfam:PF01148
Solyc01g090950.3	-1.2826	0.119094	Transcription factor GRAS (AHRD V3.3 *** A0A103XI66_CYNCS)
Solyc01g090960.2	-12.5269	0.0691547	hydroxysteroid dehydrogenase 1 (AHRD V3.3 --* AT5G50700.1)
Solyc01g090970.3	-1.8742	0.454469	14 kDa proline-rich protein DC2.15 (AHRD V3.3 *** A0A151QNX1_CAJCA)
Solyc01g090980.1	-1.04185	0.894377	LOW QUALITY:cyclic nucleotide-gated channel 6 (AHRD V3.3 --* AT2G23980.9)
Solyc01g090990.3	1.22842	0.0671646	vesicle-associated membrane protein
Solyc01g091000.3	-1.4116	0.381547	PLATZ transcription factor family protein (AHRD V3.3 *** A0A061DW44_THECC)
Solyc01g091020.3	-1.00069	0.995408	Golgi SNAP receptor complex member 1 (AHRD V3.3 *** A0A0V0HMI7_SOLCH)
Solyc01g091030.3	3.27727	1.64151e-12	Small auxin up-regulated RNA1
Solyc01g091040.3	1.01029	0.959959	Cysteine-rich repeat secretory protein 15 (AHRD V3.3 *** A0A151RVB1_CAJCA)
Solyc01g091050.3	-3.05643	0.0975402	Pectinesterase (AHRD V3.3 *** K4AZ45_SOLLC)
Solyc01g091070.3	1.32265	0.020063	Methionine aminopeptidase 1 (AHRD V3.3 *** M1CGD0_SOLTU)
Solyc01g091080.3	-1.17238	0.309712	Tubulin-folding cofactor D (AHRD V3.3 *** TBCD_ARATH)
Solyc01g091090.3	-1.96754	0.000762784	Tubulin-folding cofactor D (AHRD V3.3 *-* TBCD_ARATH)
Solyc01g091100.2	-3.83491	0.000188139	LOW QUALITY:Plant invertase/pectin methylesterase inhibitor (AHRD V3.3 *** G7KG88_MEDTR)
Solyc01g091110.2	-3.62905	3.26652e-07	LOW QUALITY:Plant invertase/pectin methylesterase inhibitor (AHRD V3.3 *** G7IYJ3_MEDTR)
Solyc01g091120.3	1.40063	0.00327306	myosin-4 protein (DUF641) (AHRD V3.3 *** AT2G45260.1)
Solyc01g091130.3	1.0918	0.597551	Nitroreductase (AHRD V3.3 *** A0A0B0N3I7_GOSAR)
Solyc01g091140.3	-1.62365	0.127782	Nitroreductase-like protein (AHRD V3.3 *-* A0A103XIC5_CYNCS)
Solyc01g091145.1	-1.41475	0.38896	Golgi SNAP receptor complex member 1 (AHRD V3.3 *-* K4AZ42_SOLLC)
Solyc01g091160.3	1.61134	0.0133801	arginase 1
Solyc01g091180.3	-1.20219	0.511997	peptide transporter 1 (AHRD V3.3 *** AT3G54140.2)
Solyc01g091190.3	1.7426	0.00215146	5-enolpyruvylshikimate-3-phosphate synthase
Solyc01g091200.3	-1.73228	0.000464395	UDP-glucuronate 4-epimerase 4 (AHRD V3.3 *** GAE4_ARATH)
Solyc01g091210.3	1.56157	0.000316729	RNA 2'-phosphotransferase isoform 2 (AHRD V3.3 *** A0A061DV31_THECC)
Solyc01g091220.3	1.13173	0.423352	40S ribosomal protein S13 (AHRD V3.3 *** RS13_SOYBN)
Solyc01g091230.3	-2.49021	6.87594e-06	Receptor-like kinase (AHRD V3.3 *** A0A191UPW4_CASSA)
Solyc01g091240.3	1.27811	0.34583	Pentatricopeptide repeat protein (AHRD V3.3 *** A0A0D5ZZN7_NICSY)
Solyc01g091250.3	-2.11084	0.000227196	DUF1442 family protein (AHRD V3.3 *** G7J167_MEDTR)
Solyc01g091260.3	-1.51016	0.0199425	Myeloid leukemia factor 1 (AHRD V3.3 *** A0A0B0NEF9_GOSAR)
Solyc01g091280.3	1.41829	0.0126698	S-acyltransferase (AHRD V3.3 *** K4AZ68_SOLLC)
Solyc01g091290.3	-1.62053	0.72851	SNARE-interacting protein KEULE (AHRD V3.3 *-* KEULE_ARATH)
Solyc01g091300.3	-1.22733	0.564368	SNARE-interacting protein KEULE (AHRD V3.3 *** A0A1D1XCK2_9ARAE)
Solyc01g091310.3	1.00404	0.974834	Transducin/WD40 repeat-like superfamily protein (AHRD V3.3 *** AT4G00090.1)
Solyc01g091320.3	-3.49552	2.30792e-09	sterol C4-methyl oxidase 1-2 (AHRD V3.3 *** AT4G22756.1)
Solyc01g091330.3	1.80447	0.00196166	Glutathione S-transferase (AHRD V3.3 *** A5YRT3_CAPAN)
Solyc01g091340.3	-2.40253	1.96072e-06	Peptidyl-prolyl cis-trans isomerase (AHRD V3.3 *-* A0A0K9P1Y7_ZOSMR)
Solyc01g091350.3	-1.63744	0.0155469	ATP-dependent DNA helicase 2 subunit KU80 (AHRD V3.3 *** K4AZ75_SOLLC)
Solyc01g091360.3	1.13531	0.505982	DUF1499 family protein (AHRD V3.3 *** AT3G60810.1)
Solyc01g091370.3	1.02703	0.820793	AT hook motif DNA-binding family protein (AHRD V3.3 *** A0A072U297_MEDTR)
Solyc01g091380.3	1.19628	0.103423	Microtubule-associated protein-like (AHRD V3.3 *** A0A0K9PJG1_ZOSMR)
Solyc01g091385.1	-1.01557	0.980339	Basic-leucine zipper (bZIP) transcription factor family protein (AHRD V3.3 --* AT1G06070.1)
Solyc01g091400.3	1.14297	0.660505	LOB domain-containing protein, putative (AHRD V3.3 *** B9RDE0_RICCO)
Solyc01g091420.2	-2.60108	0.0479531	LOB domain-containing protein, putative (AHRD V3.3 *** B9RDE1_RICCO)
Solyc01g091430.2	1.03746	0.971991	ATP-dependent DNA helicase 2 subunit KU80 (AHRD V3.3 *-* K4AZ75_SOLLC)
Solyc01g091435.1	-2.41618	0.753668	ATP-dependent DNA helicase 2 subunit KU80 (AHRD V3.3 *-* A0A0V0IS37_SOLCH)
Solyc01g091450.3	-1.73322	0.198711	Pentatricopeptide repeat-containing protein (AHRD V3.3 *** A0A0B2QJT4_GLYSO)
Solyc01g091460.3	1.03978	0.791963	Brefeldin A-inhibited guanine nucleotide-exchange protein (AHRD V3.3 *** G7L099_MEDTR)
Solyc01g091465.1	-1.09441	0.784943	Calcium-binding EF-hand (AHRD V3.3 *** A0A103XUP9_CYNCS)
Solyc01g091470.3	1.09075	0.348248	AT hook motif DNA-binding family protein (AHRD V3.3 *** A0A072TPA5_MEDTR)
Solyc01g091480.3	-2.26806	3.19689e-05	Kinesin-like protein (AHRD V3.3 *** K4AZ88_SOLLC)
Solyc01g091490.3	-1.34921	0.700348	Class III homeobox-leucine zipper protein (AHRD V3.3 --* I0IUI3_9ASPA)
Solyc01g091500.3	1.19797	0.0712015	Smad/FHA domain protein (AHRD V3.3 *** G7L0A8_MEDTR)
Solyc01g091520.3	2.82137	1.39144e-10	Enoyl-CoA hydratase/isomerase family protein (AHRD V3.3 *** B9HTL0_POPTR)
Solyc01g091530.3	-1.94994	3.35789e-05	Fasciclin-like arabinogalactan protein (AHRD V3.3 *** E3WHD6_9ROSI)
Solyc01g091540.2	-1.85259	0.65585	Growth-regulating factor (AHRD V3.3 *** M4T4B6_ARAHY)
Solyc01g091550.3	1.53422	0.00619456	Acyl-CoA thioesterase, putative (AHRD V3.3 *** B9RDM1_RICCO)
Solyc01g091560.2	2.47418	0.748745	LOW QUALITY:Acyl-CoA thioesterase, putative (AHRD V3.3 *** B9RDM1_RICCO)
Solyc01g091570.3	1.15265	0.179709	Thioesterase family protein (AHRD V3.3 *** B9IC93_POPTR)
Solyc01g091580.3	1.37915	0.0335653	Signal recognition particle receptor family protein (AHRD V3.3 *** B9IC92_POPTR)
Solyc01g091585.1	-1.53326	0.879889	Disease resistance protein (TIR-NBS-LRR class) family (AHRD V3.3 --* AT1G56540.2)
Solyc01g091590.3	2.11595	1.40594e-05	LOW QUALITY:BON1-associated protein 2 (AHRD V3.3 *** W9QRQ0_9ROSA)
Solyc01g091600.3	1.13177	0.224702	RING/U-box superfamily protein (AHRD V3.3 *** AT3G61180.1)
Solyc01g091610.1	-1.055	0.854122	LOW QUALITY:Pentatricopeptide repeat-containing protein family (AHRD V3.3 *** A0A151TBJ2_CAJCA)
Solyc01g091620.3	1.62914	0.00175193	Kinase family protein (AHRD V3.3 *** D7M6L5_ARALL)
Solyc01g091630.3	-3.35921	2.57729e-05	cutin deficient 2
Solyc01g091640.3	-1.25208	0.150477	S-adenosyl-L-methionine-dependent methyltransferases superfamily protein (AHRD V3.3 *** AT4G00740.2)
Solyc01g091650.3	1.08464	0.460113	COP9 signalosome complex subunit 1 (AHRD V3.3 *** AT3G61140.1)
Solyc01g091660.3	-1.57573	0.114955	NAD(P)-binding Rossmann-fold superfamily protein (AHRD V3.3 *** AT2G47140.1),Pfam:PF13561
Solyc01g091670.3	-2.16187	0.229716	Progesterone 5-beta-reductase (AHRD V3.3 *** D6N9X0_NEROL)
Solyc01g091690.3	2.14484	6.8535e-06	S-adenosyl-L-methionine-dependent methyltransferases superfamily protein (AHRD V3.3 *** AT4G00750.1)
Solyc01g091700.3	-1.2257	0.308129	F-box family protein (AHRD V3.3 *** B9IC61_POPTR)
Solyc01g091705.1	-1.01968	0.967479	Ribosomal protein L7Ae/L30e/S12e/Gadd45 family protein (AHRD V3.3 *-* AT4G12600.2)
Solyc01g091710.3	1.76267	7.07967e-05	F-box protein (AHRD V3.3 *** A0A0B2RBZ5_GLYSO)
Solyc01g091715.1	-1.00643	0.966191	Cysteine proteinases superfamily protein (AHRD V3.3 *** AT3G57810.4)
Solyc01g091720.3	1.27339	0.134042	F-box family protein (AHRD V3.3 *** AT4G00755.2)
Solyc01g091730.3	1.73725	0.000182622	Peroxisomal membrane protein 11-1 (AHRD V3.3 *** PX111_ORYSJ)
Solyc01g091740.3	1.00389	0.980712	U-box domain-containing protein 3 (AHRD V3.3 *** A0A0B2R036_GLYSO)
Solyc01g091750.3	1.28252	0.020281	Arginine/serine-rich splicing factor (AHRD V3.3 *** D8L816_9POAL)
Solyc01g091760.2	-6.84921	0.000811788	Ethylene-responsive transcription factor (AHRD V3.3 *** W9R099_9ROSA)
Solyc01g091770.3	-2.13314	0.0149431	RING/U-box superfamily protein (AHRD V3.3 *** A0A061DVK5_THECC)
Solyc01g091780.3	-1.12804	0.543094	Kinase, putative (AHRD V3.3 *** B9RDK2_RICCO)
Solyc01g091800.3	1.3217	0.260501	rRNA adenine N(6)-methyltransferase (AHRD V3.3 *** K4AZC0_SOLLC)
Solyc01g091810.1	-1.53326	0.879889	LOW QUALITY:Two-component response regulator (AHRD V3.3 *-* W9QMB4_9ROSA)
Solyc01g091820.3	-1.22161	0.315636	Flap endonuclease GEN-like 1 (AHRD V3.3 *** W9SAV0_9ROSA)
Solyc01g091830.3	-4.19935	1.09743e-05	DUF4378 domain protein (AHRD V3.3 *** AT4G00770.1)
Solyc01g091840.3	1.41784	0.00248157	UDP-galactose transporter (AHRD V3.3 *** M4QC22_PRUPE)
Solyc01g091850.3	-1.89291	0.0208954	Vacuolar iron family transporter (AHRD V3.3 *** C1E094_MICCC)
Solyc01g091860.3	-1.74779	0.000254544	SET domain-containing protein (AHRD V3.3 *** AT1G01920.2)
Solyc01g091870.3	-1.63166	0.000405847	SPX domain-containing family protein (AHRD V3.3 *** B9GW54_POPTR)
Solyc01g091890.3	1.24092	0.0441944	Ubiquitin-related modifier 1 homolog (AHRD V3.3 *** K4AZC9_SOLLC)
Solyc01g091900.3	1.12611	0.378179	Peroxisome biogenesis 16-like protein (AHRD V3.3 *** A0A0B0MSZ8_GOSAR)
Solyc01g091910.3	-2.04483	1.7054e-10	phospholipase PLDb2
Solyc01g091920.3	1.12392	0.605507	Subtilisin-like protease (AHRD V3.3 *** A0A151S7J5_CAJCA)
Solyc01g091940.3	-1.00262	0.990043	CRS2-associated factor 1
Solyc01g091950.3	-1.28439	0.0123334	MADS-box transcription factor 1 (AHRD V3.3 *-* MADS1_ORYSI)
Solyc01g093960.3	1.44492	0.533497	MADS-box transcription factor (AHRD V3.3 *** A0A072TNM9_MEDTR)
Solyc01g093965.1	-1.77678	0.0479829	MADS-box transcription factor (AHRD V3.3 *** A0A072TND6_MEDTR)
Solyc01g093970.3	-1.23374	0.0955091	Hexosyltransferase (AHRD V3.3 *** M0ZG02_SOLTU)
Solyc01g093990.3	1.17911	0.514975	Glyoxylate reductase (AHRD V3.3 *** A0A0B0NFA9_GOSAR)
Solyc01g094000.3	1.4226	0.0086311	Poly(A) RNA polymerase cid11 (AHRD V3.3 *** W9RV71_9ROSA)
Solyc01g094010.3	-1.07516	0.68528	alpha/beta-hydrolases superfamily protein
Solyc01g094020.3	-1.69536	0.0134353	Kinase family protein (AHRD V3.3 *** B9IC34_POPTR)
Solyc01g094030.3	-1.00571	0.960982	CLB1
Solyc01g094040.3	1.45115	0.00342797	Blue copper protein (AHRD V3.3 *** A0A199UNZ4_ANACO)
Solyc01g094060.3	1.05168	0.741434	BEACH domain-containing protein (AHRD V3.3 *** A0A124SBD7_CYNCS)
Solyc01g094070.3	1.90365	0.650318	Dihydroflavonol-4-reductase-like (AHRD V3.3 *** A0A0N6XTN7_LYCRU)
Solyc01g094080.3	-1.14838	0.772845	Cytochrome P450 family protein (AHRD V3.3 *** A0A061DTU0_THECC)
Solyc01g094090.3	-9.75098	0.111989	3-hydroxyisobutyryl-CoA hydrolase-like protein (AHRD V3.3 *** A0A072TX02_MEDTR)
Solyc01g094140.3	-1.33203	0.318576	Cytochrome P450 family protein (AHRD V3.3 *-* B9IC22_POPTR)
Solyc01g094150.3	1.20274	0.13226	Katanin p60 ATPase-containing subunit (AHRD V3.3 *-* A0A1D1Y047_9ARAE)
Solyc01g094160.1	-2.45325	0.00127187	Regulator of chromosome condensation (RCC1) family with FYVE zinc finger domain-containing protein (AHRD V3.3 --* AT1G65920.2)
Solyc01g094170.3	1.1672	0.499218	Digalactosyldiacylglycerol synthase (AHRD V3.3 *** A2Q3N6_MEDTR)
Solyc01g094180.3	-1.25379	0.573049	Transmembrane protein, putative (AHRD V3.3 *** G7L2K1_MEDTR)
Solyc01g094190.3	1.02856	0.891737	NAD(P)-binding Rossmann-fold superfamily protein (AHRD V3.3 *** AT4G00560.1)
Solyc01g094200.3	-1.06103	0.621803	Malic enzyme (AHRD V3.3 *** K4AZG1_SOLLC)
Solyc01g094220.3	1.48633	0.0617605	carbonyl reductase-like
Solyc01g094230.3	-1.54511	0.40717	ATP synthase subunit c, chloroplastic (AHRD V3.3 --* ATPH_CHAGL)
Solyc01g094237.1	1.11471	0.592155	NAD(P)-binding Rossmann-fold superfamily protein (AHRD V3.3 *** A0A061DTA4_THECC)
Solyc01g094280.3	-1.10426	0.453431	Bifunctional protein FolD (AHRD V3.3 *** W9RX84_9ROSA)
Solyc01g094290.3	-1.80883	1.46243e-06	K(+) efflux antiporter (AHRD V3.3 *** A0A0K9NJL3_ZOSMR)
Solyc01g094315.1	1.27083	0.87369	Pollen-specific protein SF3, putative (AHRD V3.3 *** B9RDN9_RICCO)
Solyc01g094330.3	1.69792	1.88837e-06	Variant surface glycoprotein ILTAT 1.23 (AHRD V3.3 *** A0A1D1YEL4_9ARAE)
Solyc01g094350.3	1.13675	0.178783	RNA helicase DEAD4
Solyc01g094360.3	-8.11262	0.0701848	MYB-related transcription factor (AHRD V3.3 *** A0A059PRS4_SALMI)
Solyc01g094370.3	-3.58367	2.57141e-10	remorin 2
Solyc01g094380.2	-2.31902	0.367606	LOW QUALITY:Protein O-glucosyltransferase 1 (AHRD V3.3 *** A0A0B2PAD6_GLYSO)
Solyc01g094390.2	7.55404	0.362371	LOW QUALITY:O-glucosyltransferase rumi like (AHRD V3.3 *** A0A0B2SCL3_GLYSO)
Solyc01g094400.3	2.47418	0.748745	Actin-depolymerizing factor family protein (AHRD V3.3 *** B9I489_POPTR)
Solyc01g094410.3	1.16404	0.448075	C2 calcium/lipid-binding plant phosphoribosyltransferase family protein (AHRD V3.3 *** AT4G11610.1)
Solyc01g094420.3	1.0845	0.395739	Ulp1 protease family, C-terminal catalytic domain containing protein (AHRD V3.3 *-* Q60D46_SOLDE)
Solyc01g094430.1	-25.7848	1.56067e-11	Ripening related protein family (AHRD V3.3 *** G7L3M5_MEDTR)
Solyc01g094460.3	3.03624	4.64911e-08	AT hook motif DNA-binding family protein (AHRD V3.3 *** A0A072TNY7_MEDTR)
Solyc01g094470.3	-2.07097	0.152331	ketose-bisphosphate aldolase class-II family protein (AHRD V3.3 --* AT1G18270.4)
Solyc01g094480.3	1.23492	0.0586563	WD40 repeat-like protein (AHRD V3.3 *** I0Z536_COCSC)
Solyc01g094485.1	1.07385	0.833895	NAC transcription factor (AHRD V3.3 *-* B3VK71_TOBAC)
Solyc01g094500.3	-2.10169	0.0237973	Riboflavin biosynthesis protein RibD (AHRD V3.3 *** W9R4Z5_9ROSA)
Solyc01g094510.2	-2.19783	0.333612	zinc finger (C3HC4-type RING finger) family protein / BRCT domain-containing protein (AHRD V3.3 --* AT1G67180.7)
Solyc01g094520.3	1.11611	0.52656	F-box/kelch-repeat protein (AHRD V3.3 *** A0A059Q2G0_9POAL)
Solyc01g094530.3	1.19401	0.146257	Acyl-CoA thioesterase, putative (AHRD V3.3 *** B9RDR2_RICCO)
Solyc01g094540.3	1.3657	0.0276504	Small nuclear ribonucleoprotein-associated protein (AHRD V3.3 *-* K4AZJ5_SOLLC)
Solyc01g094550.3	-1.52942	4.31606e-05	Acyl-CoA thioesterase, putative (AHRD V3.3 *** B9RDR2_RICCO)
Solyc01g094560.3	1.38676	0.0021775	60S ribosomal protein L36 (AHRD V3.3 *** K4AZJ7_SOLLC)
Solyc01g094570.3	1.37279	0.0184158	alpha/beta-Hydrolases superfamily protein (AHRD V3.3 *** AT3G49050.1)
Solyc01g094580.3	1.16347	0.164918	Beta-amylase (AHRD V3.3 *** K4AZJ9_SOLLC)
Solyc01g094590.3	1.08976	0.708622	2-oxoglutarate (2OG) and Fe(II)-dependent oxygenase superfamily protein (AHRD V3.3 *** AT4G23340.1)
Solyc01g094600.2	-1.2797	0.571452	Pentatricopeptide repeat-containing protein, putative (AHRD V3.3 *** B9RDS2_RICCO)
Solyc01g094610.3	-7.4391	0.0137682	Rop guanine nucleotide exchange factor, putative (AHRD V3.3 *** B9RDS3_RICCO)
Solyc01g094620.3	1.43307	0.00185928	Mediator of RNA polymerase II transcription subunit 12 (AHRD V3.3 *** MED12_ARATH)
Solyc01g094625.1	-1.53326	0.879889	NADH dehydrogenase ubiquinone 1 alpha subcomplex assembly factor-like protein (DUF498/DUF598) (AHRD V3.3 --* AT3G60150.1)
Solyc01g094630.3	-1.17626	0.336519	pre-mRNA-splicing factor CWC22-like protein (DUF3245) (AHRD V3.3 *** AT3G61370.3)
Solyc01g094640.3	-1.157	0.312205	Phosphatidylinositol N-acetyglucosaminlytransferase subunit P-like protein (AHRD V3.3 *** A0A072TN99_MEDTR)
Solyc01g094650.3	-3.68856	0.115232	Recombination initiation defects 3, putative isoform 1 (AHRD V3.3 --* A0A061DV47_THECC)
Solyc01g094655.1	-4.11853	0.339055	Protein PAIR1 (AHRD V3.3 *** A0A151UCR8_CAJCA)
Solyc01g094660.3	-1.26868	0.120212	Kinase family protein (AHRD V3.3 *** D7LDA2_ARALL)
Solyc01g094670.3	1.07324	0.67106	Aberrant root formation protein 4 (AHRD V3.3 *** A0A151RW33_CAJCA)
Solyc01g094680.3	1.19471	0.243277	Signal peptide peptidase-like protein (AHRD V3.3 *** G7LBR2_MEDTR)
Solyc01g094690.3	-1.36922	0.102718	plasma membrane intrinsic protein 1.2
Solyc01g094700.3	-1.68388	0.0410585	Glycerol-3-phosphate acyltransferase (AHRD V3.3 *** G7LBQ7_MEDTR)
Solyc01g094720.3	1.66074	0.0281274	Phosphate transporter (AHRD V3.3 *** A0A0B5WYA8_MANES)
Solyc01g094750.3	1.36201	0.768312	Cytochrome P450 family protein (AHRD V3.3 *** B9I8K8_POPTR)
Solyc01g094760.3	-1.64467	0.006865	Origin recognition complex subunit 5 (AHRD V3.3 *** W9QP90_9ROSA)
Solyc01g094770.3	1.17511	0.144063	Mesoderm induction early response protein 1, putative isoform 1 (AHRD V3.3 *** A0A061DT69_THECC)
Solyc01g094780.3	1.05499	0.791693	LDLR chaperone MESD (AHRD V3.3 *** A0A1D1YKF8_9ARAE)
Solyc01g094790.3	-11.4451	4.50083e-18	Cysteine synthase (AHRD V3.3 *** K4AZL9_SOLLC)
Solyc01g094800.3	-1.30108	0.00554783	ATP-dependent helicase BRM (AHRD V3.3 *** W9QEL4_9ROSA)
Solyc01g094810.3	3.3215	1.8202e-17	Ubiquitin-conjugating enzyme (AHRD V3.3 *-* A0A072TU80_MEDTR)
Solyc01g094830.3	-1.54123	0.0797764	Protein DETOXIFICATION (AHRD V3.3 *-* K4AZM3_SOLLC)
Solyc01g094835.1	-1.67196	0.0539841	Serine/threonine-protein kinase (AHRD V3.3 *** M0ZGV5_SOLTU)
Solyc01g094840.3	2.00038	0.000196765	RING/U-box superfamily protein, putative (AHRD V3.3 *** A0A061G5W7_THECC)
Solyc01g094850.2	1.15246	0.616416	Pentatricopeptide repeat superfamily protein, putative (AHRD V3.3 *** A0A061DV06_THECC)
Solyc01g094860.3	1.357	0.0366981	Transmembrane protein 8B (AHRD V3.3 *** A0A0B0NPZ1_GOSAR)
Solyc01g094870.2	-2.16211	0.0018095	PLAC8 family protein (AHRD V3.3 *** AT4G23470.1)
Solyc01g094880.3	-1.13082	0.326311	Quinoprotein amine dehydrogenase, beta chain-like, RIC1-like guanyl-nucleotide exchange factor (AHRD V3.3 *** AT5G28350.1)
Solyc01g094890.3	-1.50216	0.0465859	Ferric reductase oxidase (AHRD V3.3 *** V9HYU6_MANES)
Solyc01g094900.1	-1.50736	0.772877	LOW QUALITY:Ferric reductase oxidase (AHRD V3.3 *-* V9HYT0_MANES)
Solyc01g094910.3	1.72609	0.310801	ferric-chelate reductase
Solyc01g094920.3	1.24324	0.0415783	receptor-like kinase (AHRD V3.3 *** AT4G00300.1)
Solyc01g094930.3	1.11752	0.460278	CAAX prenyl protease 1-like protein (AHRD V3.3 *** A0A0B0NSR9_GOSAR)
Solyc01g094940.3	-1.70428	0.000104676	Kinase family protein (AHRD V3.3 *** D7KQ62_ARALL)
Solyc01g094945.1	-2.82483	0.710825	homeobox protein knotted-1-like 4 (AHRD V3.3 --* AT5G11060.1)
Solyc01g094950.3	1.15966	0.256723	Protein BPS1, chloroplastic (AHRD V3.3 *** A0A0B2NV45_GLYSO)
Solyc01g094960.3	-1.10704	0.339855	mitogen-activated protein kinase 5
Solyc01g094970.3	-3.43608	0.000233718	Pectin lyase-like superfamily protein (AHRD V3.3 *** AT3G61490.4)
Solyc01g094990.2	-9.39218	0.169055	LOW QUALITY:transferring glycosyl group transferase (DUF604) (AHRD V3.3 *** AT5G41460.1)
Solyc01g095000.3	1.12089	0.719937	Nuclear transport factor 2 (NTF2) family protein (AHRD V3.3 *** AT2G46100.1)
Solyc01g095010.3	1.03972	0.794999	Diacylglycerol kinase family protein (AHRD V3.3 *** AT2G46090.1)
Solyc01g095020.3	-1.01552	0.887585	Chorismate synthase (AHRD V3.3 *** A0A0B0NMD4_GOSAR)
Solyc01g095030.3	-2.24559	4.34668e-08	Myb family transcription factor family protein (AHRD V3.3 *** B9I8P3_POPTR)
Solyc01g095040.3	1.16353	0.180284	C-terminal binding AN-like protein (AHRD V3.3 *** A0A0B0MUN4_GOSAR)
Solyc01g095050.3	1.11732	0.370003	Negatively light-regulated protein (AHRD V3.3 *** A0A0K9NSD8_ZOSMR)
Solyc01g095060.3	1.68665	0.0153325	ISCU-like 3 (AHRD V3.3 --* AT4G04080.1)
Solyc01g095070.3	1.46363	0.00225427	Heavy metal transport/detoxification superfamily protein (AHRD V3.3 *-* AT1G01490.2)
Solyc01g095080.3	-1.4212	0.0738333	1-aminocyclopropane-1-carboxylic acid synthase-2
Solyc01g095090.3	-2.30382	0.000813917	RING/U-box superfamily protein (AHRD V3.3 *-* AT4G01270.1)
Solyc01g095100.3	1.64899	0.00390515	WRKY transcription factor 22
Solyc01g095110.3	-1.11375	0.528605	Pentatricopeptide repeat superfamily protein, putative (AHRD V3.3 *** A0A061DUV4_THECC)
Solyc01g095120.3	-1.09705	0.512082	alpha/beta-hydrolases superfamily protein
Solyc01g095130.3	-2.63457	0.0395184	E3 SUMO-protein ligase pli1 (AHRD V3.3 *-* A0A0B2RRT6_GLYSO)
Solyc01g095140.3	-2.32226	7.2937e-05	Late embryogenesis abundant protein (AHRD V3.3 *** B5TV69_CAMSI)
Solyc01g095150.3	-1.91021	0.00307151	late embryogenesis-like protein
Solyc01g095160.3	-1.0691	0.831211	Pentatricopeptide repeat (PPR) superfamily protein (AHRD V3.3 *** AT4G37170.1)
Solyc01g095170.2	-1.07138	0.879954	LOW QUALITY:cell wall protein SlTFR88
Solyc01g095180.2	1.0822	0.696073	RING/U-box superfamily protein (AHRD V3.3 *** AT3G61550.1)
Solyc01g095190.2	-3.94366	0.0208411	LOW QUALITY:S-adenosyl-L-methionine-dependent methyltransferases superfamily protein (AHRD V3.3 *** AT4G01240.1)
Solyc01g095200.3	1.25778	0.0817653	proteinase inhibitor 2
Solyc01g095210.3	-1.94774	0.00326132	Golgin candidate 4-like protein (AHRD V3.3 *** A0A0B0PVX8_GOSAR)
Solyc01g095220.2	1.39242	0.0127453	ATPase E1-E2 type family protein / haloacid dehalogenase-like hydrolase family protein (AHRD V3.3 --* AT3G25610.1)
Solyc01g095230.3	-1.93633	0.000512952	Programmed cell death 7 (AHRD V3.3 *** A0A0B0PWM5_GOSAR)
Solyc01g095240.3	-2.90609	0.00329507	LOW QUALITY:Membrane-associated kinase regulator-like protein, putative (AHRD V3.3 *** A0A072U9K3_MEDTR)
Solyc01g095250.1	-31.9943	9.87912e-10	Acidic endochitinase (AHRD V3.3 *** W9R015_9ROSA)
Solyc01g095260.1	-23.6637	1.31643e-12	Acidic endochitinase (AHRD V3.3 *** W9R015_9ROSA)
Solyc01g095270.3	1.48995	0.00609175	DUF2358 family protein (DUF2358) (AHRD V3.3 *** AT2G46220.1)
Solyc01g095280.3	-1.25316	0.128348	Protein ABIL1, putative (AHRD V3.3 *** B9RDZ9_RICCO)
Solyc01g095290.3	1.02531	0.910541	Glycosyltransferase (AHRD V3.3 *** K4AZR8_SOLLC)
Solyc01g095300.3	-2.22354	1.13769e-07	Glycosyltransferase family protein (AHRD V3.3 *** B9I8S3_POPTR)
Solyc01g095305.1	-2.67299	0.00900058	Protein PHOSPHATE STARVATION RESPONSE 2 (AHRD V3.3 --* PHR2_ORYSJ)
Solyc01g095320.3	-4.63784	8.42626e-14	BAG family molecular chaperone regulator 6 (AHRD V3.3 *** A0A0B2R655_GLYSO)
Solyc01g095330.2	-4.73546	0.0229583	Leucine-rich repeat protein kinase family protein (AHRD V3.3 --* AT1G51860.2)
Solyc01g095360.2	-1.36082	0.436416	LOW QUALITY:Calcium-dependent lipid-binding (CaLB domain) family protein (AHRD V3.3 *** AT4G01200.1)
Solyc01g095370.3	1.64512	0.00171243	F-box family protein (AHRD V3.3 *** B9GQF5_POPTR)
Solyc01g095390.3	-2.35761	0.0863507	Intracellular protein transporter USO1-like protein (AHRD V3.3 *** G7KAQ1_MEDTR)
Solyc01g095400.3	1.27928	0.0679908	BTB/POZ domain-containing protein (AHRD V3.3 *** W9QSI6_9ROSA)
Solyc01g095410.3	-1.10554	0.544331	Eukaryotic translation initiation factor 1A (AHRD V3.3 *** A0A0B0NM01_GOSAR)
Solyc01g095420.3	-1.5514	0.0157885	copper ion binding protein (AHRD V3.3 *** AT4G05400.3)
Solyc01g095430.3	1.26728	0.236195	Protein CURVATURE THYLAKOID 1A, chloroplastic (AHRD V3.3 *** CUT1A_ARATH)
Solyc01g095440.2	-4.23489	0.573231	LOW QUALITY:transmembrane protein, putative (DUF1191) (AHRD V3.3 *** AT4G01140.1)
Solyc01g095460.3	1.05394	0.752451	TAF-2 (AHRD V3.3 *** Q40586_TOBAC)
Solyc01g095470.3	-1.8361	0.000433952	Aldose 1-epimerase, putative (AHRD V3.3 *** B9RE17_RICCO)
Solyc01g095480.3	1.35217	0.0120681	Exosome complex exonuclease RRP41, putative (AHRD V3.3 *** B9SWZ0_RICCO)
Solyc01g095490.3	2.07565	1.02318e-10	Ubiquitin-conjugating enzyme E2, putative (AHRD V3.3 *** B9T334_RICCO)
Solyc01g095500.3	1.54358	0.566905	Sl Cytokinin Response Factor 5
Solyc01g095510.3	1.16196	0.200882	Mitochondrial carrier protein, putative (AHRD V3.3 *** B9RIM4_RICCO)
Solyc01g095520.3	2.43403	0.0107405	Arabinogalactan peptide-like protein (AHRD V3.3 *** G7J699_MEDTR)
Solyc01g095530.2	1.94622	0.465178	LOW QUALITY:cytoplasmic tRNA 2-thiolation protein (AHRD V3.3 *** AT3G55570.1)
Solyc01g095540.3	-1.42186	0.139624	Nucleotide-sugar transporter family protein (AHRD V3.3 *** AT5G41760.2)
Solyc01g095550.2	-5.67301	0.117348	LOW QUALITY:Protein kinase family protein (AHRD V3.3 *** AT5G41730.2)
Solyc01g095560.3	1.20637	0.345271	Cysteine proteinases superfamily protein (AHRD V3.3 --* AT3G48350.1)
Solyc01g095570.3	1.69034	0.00120004	Mitochondrial substrate carrier family protein (AHRD V3.3 *** B9I8V0_POPTR)
Solyc01g095580.3	1.40244	0.00481899	Auxin-responsive GH3 family protein (AHRD V3.3 *** AT2G46370.4)
Solyc01g095590.3	1.37151	0.0134583	Extra-large G-like protein (AHRD V3.3 *** G7L422_MEDTR)
Solyc01g095600.3	1.39173	0.395109	Pentatricopeptide repeat-containing protein, putative (AHRD V3.3 *-* B9RZB6_RICCO)
Solyc01g095610.3	1.0509	0.756384	protein trichome birefringence-like 25
[truncated: 23,138 more rows]
